# Supplementary material for: Expression of epithelial-mesenchymal transition-related genes increases with copy number in multiple cancer types
Source: Oncotarget. 2016 Mar 25;7(17):24688–99. doi: 10.18632/oncotarget.8371 (PMC5029734; doi:10.18632/oncotarget.8371)
Supplement: Supplementary file 2 [file oncotarget-07-24688-s002.xls]

## Sheet: Sheet2
Category	ID	Name	p-value	FDR Q-value	Hit Count in Query List	Hit in Query List
GO: Biological Process	GO:0048584	positive regulation of response to stimulus	8.263e-26	1.913e-22	41	MYC,FOXM1,KRAS,EPO,MET,PARP1,ERBB2,PAG1,IGF1R,MAPK14,CAMK1D,BRAF,EGFR,PIK3CA,YAP1,TP63,CSNK2B,TRPS1,SNAI2,CD44,DAB2,PAK1,LRP6,BIRC2,FGFR1,FGFR2,CAV1,MAPK1,MAPK3,MAPK7,FOXA1,EZH2,ECT2,MTDH,GSK3A,GAB2,RAC1,DDX5,MAP3K3,AXIN1,VEGFA
GO: Biological Process	GO:0023056	positive regulation of signaling	1.157e-25	1.913e-22	37	MYC,KRAS,EPO,MET,PARP1,ERBB2,PAG1,IGF1R,MAPK14,BRAF,EGFR,YAP1,TP63,CSNK2B,TRPS1,CD44,DAB2,PAK1,LRP6,BIRC2,FGFR1,FGFR2,SCRIB,CAV1,MAPK1,MAPK3,FOXA1,EZH2,ECT2,MTDH,GSK3A,GAB2,RAC1,DDX5,MAP3K3,AXIN1,VEGFA
GO: Biological Process	GO:0009967	positive regulation of signal transduction	2.29e-25	2.526e-22	36	MYC,KRAS,EPO,MET,PARP1,ERBB2,PAG1,IGF1R,MAPK14,BRAF,EGFR,YAP1,TP63,CSNK2B,TRPS1,CD44,DAB2,PAK1,LRP6,BIRC2,FGFR1,FGFR2,CAV1,MAPK1,MAPK3,FOXA1,EZH2,ECT2,MTDH,GSK3A,GAB2,RAC1,DDX5,MAP3K3,AXIN1,VEGFA
GO: Biological Process	GO:0012501	programmed cell death	1.718e-24	1.421e-21	42	MYC,FOXM1,CDKN1B,KRAS,RAF1,EPO,MET,ERBB2,IGF1R,MAPK14,CAMK1D,BRAF,EGFR,YBX1,PIK3CA,YAP1,TP63,PIN1,TRPS1,SNAI2,CD44,DNAJB6,DAB2,PAK1,LRP6,BIRC2,HMGB1,FGFR1,FGFR2,SCRIB,CAV1,MAPK1,MAPK3,MAPK7,ECT2,MTDH,YWHAZ,GSK3A,RAC1,DDX5,AXIN1,VEGFA
GO: Biological Process	GO:0010647	positive regulation of cell communication	2.313e-24	1.53e-21	36	MYC,KRAS,EPO,MET,PARP1,ERBB2,PAG1,IGF1R,MAPK14,BRAF,EGFR,YAP1,TP63,CSNK2B,TRPS1,CD44,DAB2,PAK1,LRP6,BIRC2,FGFR1,FGFR2,CAV1,MAPK1,MAPK3,FOXA1,EZH2,ECT2,MTDH,GSK3A,GAB2,RAC1,DDX5,MAP3K3,AXIN1,VEGFA
GO: Biological Process	GO:0006915	apoptotic process	1.297e-23	7.153e-21	41	MYC,FOXM1,CDKN1B,KRAS,RAF1,EPO,ERBB2,IGF1R,MAPK14,CAMK1D,BRAF,EGFR,YBX1,PIK3CA,YAP1,TP63,PIN1,TRPS1,SNAI2,CD44,DNAJB6,DAB2,PAK1,LRP6,BIRC2,HMGB1,FGFR1,FGFR2,SCRIB,CAV1,MAPK1,MAPK3,MAPK7,ECT2,MTDH,YWHAZ,GSK3A,RAC1,DDX5,AXIN1,VEGFA
GO: Biological Process	GO:0050793	regulation of developmental process	1.145e-22	5.413e-20	41	MYC,FOXM1,CDKN1B,KRAS,RAF1,EPO,MET,ERBB2,CDX2,MKL2,MAPK14,CAMK1D,BRAF,YBX1,YAP1,TP63,PIN1,TRPS1,SNAI2,DAB2,SRF,LAMA5,LRP6,BIRC2,WWTR1,FGFR1,FGFR2,CAV1,MAPK1,MAPK7,FOXA1,EZH2,ECT2,MTDH,PTHLH,CUX1,GSK3A,RAC1,DDX5,AXIN1,VEGFA
GO: Biological Process	GO:0048468	cell development	3.566e-22	1.469e-19	41	KRAS,RAF1,EPO,MET,ERBB2,CDX2,IGF1R,MAPK14,NDRG1,CAMK1D,BRAF,EGFR,YAP1,TP63,PIN1,CSNK2B,SNAI2,CD44,DAB2,PAK1,SRF,LAMA5,LRP6,HMGB1,WWTR1,FGFR1,FGFR2,SCRIB,CAV1,MAPK1,MAPK3,HAS2,FOXA1,EZH2,ECT2,PTHLH,CUX1,GSK3A,RAC1,AXIN1,VEGFA
GO: Biological Process	GO:0043067	regulation of programmed cell death	3.996e-22	1.469e-19	36	MYC,FOXM1,CDKN1B,KRAS,RAF1,EPO,MET,ERBB2,IGF1R,CAMK1D,BRAF,EGFR,YBX1,PIK3CA,YAP1,TP63,PIN1,TRPS1,SNAI2,CD44,DNAJB6,DAB2,LRP6,BIRC2,HMGB1,FGFR1,FGFR2,SCRIB,CAV1,MAPK7,ECT2,MTDH,YWHAZ,GSK3A,RAC1,VEGFA
GO: Biological Process	GO:0009887	organ morphogenesis	4.675e-22	1.546e-19	31	MYC,KRAS,EPO,MET,CDX2,IGF1R,MKL2,MAPK14,BRAF,YAP1,TP63,SNAI2,CD44,DAB2,SRF,LAMA5,LRP6,FGFR1,FGFR2,SCRIB,MAPK1,MAPK3,HAS2,FOXA1,GMNN,PTHLH,CTSZ,GSK3A,RAC1,AXIN1,VEGFA
GO: Biological Process	GO:0009888	tissue development	1.512e-21	4.548e-19	39	MYC,FOXM1,KRAS,EPO,MET,IGF1R,MKL2,MAPK14,EGFR,YAP1,TP63,PIN1,CSNK2B,TRPS1,SNAI2,CD44,DAB2,PAK1,SRF,LAMA5,LRP6,WWTR1,FGFR1,FGFR2,SCRIB,CAV1,MAPK1,MAPK3,HAS2,FOXA1,EZH2,PTHLH,CTSZ,CUX1,GSK3A,RAC1,DDX5,AXIN1,VEGFA
GO: Biological Process	GO:0010941	regulation of cell death	2.278e-21	6.279e-19	36	MYC,FOXM1,CDKN1B,KRAS,RAF1,EPO,MET,ERBB2,IGF1R,CAMK1D,BRAF,EGFR,YBX1,PIK3CA,YAP1,TP63,PIN1,TRPS1,SNAI2,CD44,DNAJB6,DAB2,LRP6,BIRC2,HMGB1,FGFR1,FGFR2,SCRIB,CAV1,MAPK7,ECT2,MTDH,YWHAZ,GSK3A,RAC1,VEGFA
GO: Biological Process	GO:0042981	regulation of apoptotic process	3.461e-21	8.806e-19	35	MYC,FOXM1,CDKN1B,KRAS,RAF1,EPO,ERBB2,IGF1R,CAMK1D,BRAF,EGFR,YBX1,PIK3CA,YAP1,TP63,PIN1,TRPS1,SNAI2,CD44,DNAJB6,DAB2,LRP6,BIRC2,HMGB1,FGFR1,FGFR2,SCRIB,CAV1,MAPK7,ECT2,MTDH,YWHAZ,GSK3A,RAC1,VEGFA
GO: Biological Process	GO:0008283	cell proliferation	9.316e-21	2.201e-18	39	MYC,FOXM1,CDKN1B,KRAS,RAF1,EPO,MET,ERBB2,CDX2,IGF1R,BRAF,EGFR,YBX1,YAP1,TP63,PIN1,CSNK2B,SNAI2,DAB2,PAK1,SRF,CD274,LAMA5,EIF5A2,LRP6,BIRC2,WWTR1,FGFR1,FGFR2,SCRIB,CAV1,MAPK1,HAS2,FSCN1,EZH2,PTHLH,GAB2,RAC1,VEGFA
GO: Biological Process	GO:0007167	enzyme linked receptor protein signaling pathway	1.214e-20	2.677e-18	31	MYC,CDKN1B,KRAS,RAF1,MET,PARP1,ERBB2,PAG1,IGF1R,MAPK14,BRAF,EGFR,YBX1,PIK3CA,PIN1,CSNK2B,TRPS1,DAB2,WWTR1,FGFR1,FGFR2,CAV1,MAPK1,MAPK3,MAPK7,ECT2,GSK3A,GAB2,RAC1,AXIN1,VEGFA
GO: Biological Process	GO:0042127	regulation of cell proliferation	1.486e-20	3.073e-18	35	MYC,FOXM1,CDKN1B,KRAS,RAF1,EPO,ERBB2,CDX2,IGF1R,BRAF,EGFR,YBX1,YAP1,TP63,PIN1,CSNK2B,SNAI2,DAB2,PAK1,SRF,CD274,LAMA5,EIF5A2,LRP6,BIRC2,WWTR1,FGFR1,FGFR2,CAV1,MAPK1,HAS2,EZH2,PTHLH,GAB2,VEGFA
GO: Biological Process	GO:0048729	tissue morphogenesis	2.903e-20	5.65e-18	25	MYC,KRAS,EPO,MET,IGF1R,EGFR,YAP1,TP63,CSNK2B,SNAI2,CD44,DAB2,PAK1,SRF,LAMA5,LRP6,FGFR1,FGFR2,SCRIB,FOXA1,PTHLH,CTSZ,RAC1,AXIN1,VEGFA
GO: Biological Process	GO:0044093	positive regulation of molecular function	5.858e-20	1.009e-17	36	MYC,FOXM1,CDKN1B,KRAS,RAF1,EPO,MET,PARP1,ERBB2,MAPK14,CAMK1D,BRAF,EGFR,PIK3CA,PIN1,DNAJB6,DAB2,PAK1,SRF,LRP6,HMGB1,FGFR1,FGFR2,SCRIB,CAV1,MAPK1,MAPK3,FOXA1,EZH2,ECT2,MTDH,GSK3A,RAC1,MAP3K3,AXIN1,VEGFA
GO: Biological Process	GO:0045937	positive regulation of phosphate metabolic process	6.099e-20	1.009e-17	29	MYC,KRAS,RAF1,EPO,MET,ERBB2,IGF1R,MAPK14,BRAF,EGFR,PIK3CA,PIN1,CSNK2B,CD44,DAB2,PAK1,FGFR1,FGFR2,CAV1,MAPK1,MAPK3,EZH2,ECT2,PTHLH,GSK3A,RAC1,MAP3K3,AXIN1,VEGFA
GO: Biological Process	GO:0010562	positive regulation of phosphorus metabolic process	6.099e-20	1.009e-17	29	MYC,KRAS,RAF1,EPO,MET,ERBB2,IGF1R,MAPK14,BRAF,EGFR,PIK3CA,PIN1,CSNK2B,CD44,DAB2,PAK1,FGFR1,FGFR2,CAV1,MAPK1,MAPK3,EZH2,ECT2,PTHLH,GSK3A,RAC1,MAP3K3,AXIN1,VEGFA
GO: Biological Process	GO:0002009	morphogenesis of an epithelium	6.547e-20	1.026e-17	23	MYC,KRAS,MET,IGF1R,EGFR,YAP1,TP63,CSNK2B,SNAI2,CD44,DAB2,PAK1,SRF,LAMA5,LRP6,FGFR1,FGFR2,SCRIB,FOXA1,PTHLH,CTSZ,RAC1,VEGFA
GO: Biological Process	GO:0071363	cellular response to growth factor stimulus	6.824e-20	1.026e-17	26	MYC,CDKN1B,KRAS,RAF1,PARP1,ERBB2,MAPK14,BRAF,EGFR,PIK3CA,PIN1,SNAI2,CD44,DAB2,WWTR1,FGFR1,FGFR2,MAPK1,MAPK3,HAS2,MAPK7,ECT2,GSK3A,RAC1,AXIN1,VEGFA
GO: Biological Process	GO:0045595	regulation of cell differentiation	8.071e-20	1.161e-17	34	MYC,KRAS,RAF1,EPO,MET,ERBB2,CDX2,MAPK14,CAMK1D,BRAF,YBX1,YAP1,TP63,PIN1,TRPS1,SNAI2,DAB2,SRF,LRP6,BIRC2,WWTR1,FGFR1,FGFR2,CAV1,MAPK1,FOXA1,EZH2,ECT2,PTHLH,CUX1,GSK3A,DDX5,AXIN1,VEGFA
GO: Biological Process	GO:0060429	epithelium development	1.13e-19	1.558e-17	31	MYC,KRAS,EPO,MET,IGF1R,EGFR,YAP1,TP63,CSNK2B,SNAI2,CD44,DAB2,PAK1,SRF,LAMA5,LRP6,WWTR1,FGFR1,FGFR2,SCRIB,CAV1,MAPK1,FOXA1,EZH2,PTHLH,CTSZ,CUX1,GSK3A,RAC1,AXIN1,VEGFA
GO: Biological Process	GO:0070848	response to growth factor	1.278e-19	1.691e-17	26	MYC,CDKN1B,KRAS,RAF1,PARP1,ERBB2,MAPK14,BRAF,EGFR,PIK3CA,PIN1,SNAI2,CD44,DAB2,WWTR1,FGFR1,FGFR2,MAPK1,MAPK3,HAS2,MAPK7,ECT2,GSK3A,RAC1,AXIN1,VEGFA
GO: Biological Process	GO:0043549	regulation of kinase activity	2.111e-19	2.686e-17	27	CDKN1B,KRAS,RAF1,EPO,MET,ERBB2,IGF1R,MAPK14,BRAF,EGFR,PIK3CA,CSNK2B,DAB2,PAK1,LRP6,WWTR1,FGFR1,CAV1,MAPK1,MAPK3,EZH2,ECT2,GSK3A,RAC1,MAP3K3,AXIN1,VEGFA
GO: Biological Process	GO:0042325	regulation of phosphorylation	2.898e-19	3.55e-17	32	MYC,FOXM1,CDKN1B,KRAS,RAF1,EPO,MET,ERBB2,IGF1R,MAPK14,BRAF,EGFR,PIK3CA,PIN1,CSNK2B,CD44,DAB2,PAK1,LRP6,WWTR1,FGFR1,FGFR2,CAV1,MAPK1,MAPK3,EZH2,ECT2,GSK3A,RAC1,MAP3K3,AXIN1,VEGFA
GO: Biological Process	GO:0051338	regulation of transferase activity	4.454e-19	5.262e-17	28	CDKN1B,KRAS,RAF1,EPO,MET,ERBB2,IGF1R,MAPK14,BRAF,EGFR,PIK3CA,PIN1,CSNK2B,DAB2,PAK1,LRP6,WWTR1,FGFR1,CAV1,MAPK1,MAPK3,EZH2,ECT2,GSK3A,RAC1,MAP3K3,AXIN1,VEGFA
GO: Biological Process	GO:0045859	regulation of protein kinase activity	5.615e-19	6.405e-17	26	CDKN1B,KRAS,RAF1,EPO,MET,ERBB2,IGF1R,MAPK14,BRAF,EGFR,PIK3CA,CSNK2B,DAB2,PAK1,LRP6,WWTR1,FGFR1,CAV1,MAPK1,MAPK3,EZH2,ECT2,GSK3A,MAP3K3,AXIN1,VEGFA
GO: Biological Process	GO:0042327	positive regulation of phosphorylation	7.173e-19	7.91e-17	27	KRAS,RAF1,EPO,MET,ERBB2,IGF1R,MAPK14,BRAF,EGFR,PIK3CA,PIN1,CSNK2B,CD44,DAB2,PAK1,FGFR1,FGFR2,CAV1,MAPK1,MAPK3,EZH2,ECT2,GSK3A,RAC1,MAP3K3,AXIN1,VEGFA
GO: Biological Process	GO:0031399	regulation of protein modification process	7.724e-19	8.243e-17	32	CDKN1B,KRAS,RAF1,EPO,MET,ERBB2,IGF1R,MAPK14,BRAF,EGFR,PIK3CA,PIN1,CSNK2B,TRPS1,SNAI2,CD44,DAB2,PAK1,LRP6,BIRC2,WWTR1,FGFR1,CAV1,MAPK1,MAPK3,EZH2,ECT2,GSK3A,RAC1,MAP3K3,AXIN1,VEGFA
GO: Biological Process	GO:0051247	positive regulation of protein metabolic process	9.192e-19	9.502e-17	30	CDKN1B,KRAS,RAF1,EPO,MET,ERBB2,MAPK14,BRAF,EGFR,PIK3CA,PIN1,CSNK2B,SNAI2,CD44,DAB2,PAK1,EIF5A2,BIRC2,FGFR1,CAV1,MAPK1,MAPK3,MAPK7,EZH2,ECT2,GSK3A,RAC1,MAP3K3,AXIN1,VEGFA
GO: Biological Process	GO:0043069	negative regulation of programmed cell death	1.297e-18	1.3e-16	26	MYC,CDKN1B,KRAS,RAF1,EPO,MET,ERBB2,IGF1R,CAMK1D,BRAF,EGFR,YBX1,PIK3CA,TP63,PIN1,SNAI2,CD44,DAB2,LRP6,BIRC2,FGFR2,CAV1,MAPK7,MTDH,YWHAZ,VEGFA
GO: Biological Process	GO:0009719	response to endogenous stimulus	1.355e-18	1.319e-16	33	MYC,CDKN1B,KRAS,RAF1,EPO,PARP1,ERBB2,IGF1R,MAPK14,BRAF,EGFR,YBX1,PIK3CA,PIN1,CSNK2B,SNAI2,CD44,DAB2,PAK1,SRF,LRP6,BIRC2,WWTR1,FGFR1,FGFR2,CAV1,MAPK1,MAPK3,HAS2,MAPK7,FOXA1,GSK3A,AXIN1
GO: Biological Process	GO:0001932	regulation of protein phosphorylation	1.587e-18	1.5e-16	29	CDKN1B,KRAS,RAF1,EPO,MET,ERBB2,IGF1R,MAPK14,BRAF,EGFR,PIK3CA,PIN1,CSNK2B,CD44,DAB2,PAK1,LRP6,WWTR1,FGFR1,CAV1,MAPK1,MAPK3,EZH2,ECT2,GSK3A,RAC1,MAP3K3,AXIN1,VEGFA
GO: Biological Process	GO:0031328	positive regulation of cellular biosynthetic process	1.64e-18	1.507e-16	34	MYC,FOXM1,RAF1,HOXA10,EPO,MET,PARP1,ERBB2,CDX2,IGF1R,MKL2,MAPK14,EGFR,YBX1,YAP1,TP63,DAB2,SRF,EIF5A2,LRP6,HMGB1,WWTR1,FGFR1,FGFR2,MAPK1,MAPK3,MAPK7,FOXA1,PTHLH,GSK3A,RAC1,DDX5,AXIN1,VEGFA
GO: Biological Process	GO:0010628	positive regulation of gene expression	1.988e-18	1.778e-16	32	MYC,FOXM1,KRAS,HOXA10,EPO,MET,PARP1,ERBB2,CDX2,MKL2,MAPK14,BRAF,EGFR,YBX1,YAP1,TP63,CD44,DAB2,SRF,LRP6,HMGB1,WWTR1,FGFR1,FGFR2,MAPK1,MAPK3,MAPK7,FOXA1,GSK3A,DDX5,AXIN1,VEGFA
GO: Biological Process	GO:0045935	positive regulation of nucleobase-containing compound metabolic process	2.248e-18	1.957e-16	33	MYC,FOXM1,RAF1,HOXA10,EPO,MET,PARP1,ERBB2,CDX2,IGF1R,MKL2,MAPK14,EGFR,YBX1,YAP1,TP63,DAB2,SRF,LRP6,HMGB1,WWTR1,FGFR1,FGFR2,MAPK1,MAPK3,MAPK7,FOXA1,PTHLH,GSK3A,RAC1,DDX5,AXIN1,VEGFA
GO: Biological Process	GO:0023014	signal transduction by protein phosphorylation	2.866e-18	2.37e-16	25	MYC,FOXM1,KRAS,RAF1,MET,ERBB2,IGF1R,MAPK14,BRAF,EGFR,KCNH1,PIN1,CD44,DAB2,PAK1,FGFR1,FGFR2,CAV1,MAPK1,MAPK3,MAPK7,EZH2,MAP3K3,AXIN1,VEGFA
GO: Biological Process	GO:0001934	positive regulation of protein phosphorylation	2.866e-18	2.37e-16	25	KRAS,RAF1,EPO,MET,ERBB2,MAPK14,BRAF,EGFR,PIK3CA,PIN1,CSNK2B,CD44,DAB2,PAK1,FGFR1,CAV1,MAPK1,MAPK3,EZH2,ECT2,GSK3A,RAC1,MAP3K3,AXIN1,VEGFA
GO: Biological Process	GO:0009891	positive regulation of biosynthetic process	3.038e-18	2.451e-16	34	MYC,FOXM1,RAF1,HOXA10,EPO,MET,PARP1,ERBB2,CDX2,IGF1R,MKL2,MAPK14,EGFR,YBX1,YAP1,TP63,DAB2,SRF,EIF5A2,LRP6,HMGB1,WWTR1,FGFR1,FGFR2,MAPK1,MAPK3,MAPK7,FOXA1,PTHLH,GSK3A,RAC1,DDX5,AXIN1,VEGFA
GO: Biological Process	GO:0051173	positive regulation of nitrogen compound metabolic process	4.72e-18	3.717e-16	33	MYC,FOXM1,RAF1,HOXA10,EPO,MET,PARP1,ERBB2,CDX2,IGF1R,MKL2,MAPK14,EGFR,YBX1,YAP1,TP63,DAB2,SRF,LRP6,HMGB1,WWTR1,FGFR1,FGFR2,MAPK1,MAPK3,MAPK7,FOXA1,PTHLH,GSK3A,RAC1,DDX5,AXIN1,VEGFA
GO: Biological Process	GO:0051128	regulation of cellular component organization	5.828e-18	4.483e-16	35	MYC,FOXM1,CDKN1B,RAF1,MET,ERBB2,IGF1R,MAPK14,CAMK1D,BRAF,PIN1,TRPS1,SNAI2,CD44,DNAJB6,DAB2,PAK1,SRF,EIF5A2,BIRC2,HMGB1,WWTR1,FGFR1,FGFR2,CAV1,MAPK1,MAPK3,FOXA1,EZH2,ECT2,YWHAZ,CUX1,GSK3A,RAC1,VEGFA
GO: Biological Process	GO:0031401	positive regulation of protein modification process	6.185e-18	4.65e-16	27	KRAS,RAF1,EPO,MET,ERBB2,MAPK14,BRAF,EGFR,PIK3CA,PIN1,CSNK2B,SNAI2,CD44,DAB2,PAK1,BIRC2,FGFR1,CAV1,MAPK1,MAPK3,EZH2,ECT2,GSK3A,RAC1,MAP3K3,AXIN1,VEGFA
GO: Biological Process	GO:0060548	negative regulation of cell death	8.847e-18	6.504e-16	26	MYC,CDKN1B,KRAS,RAF1,EPO,MET,ERBB2,IGF1R,CAMK1D,BRAF,EGFR,YBX1,PIK3CA,TP63,PIN1,SNAI2,CD44,DAB2,LRP6,BIRC2,FGFR2,CAV1,MAPK7,MTDH,YWHAZ,VEGFA
GO: Biological Process	GO:1902531	regulation of intracellular signal transduction	9.336e-18	6.714e-16	33	MYC,FOXM1,KRAS,RAF1,EPO,MET,ERBB2,IGF1R,MAPK14,BRAF,EGFR,PIN1,SNAI2,CD44,DAB2,PAK1,BIRC2,FGFR1,FGFR2,SCRIB,CAV1,MAPK1,MAPK3,MAPK7,EZH2,ECT2,MTDH,GSK3A,RAC1,DDX5,MAP3K3,AXIN1,VEGFA
GO: Biological Process	GO:0032270	positive regulation of cellular protein metabolic process	9.912e-18	6.887e-16	28	KRAS,RAF1,EPO,MET,ERBB2,MAPK14,BRAF,EGFR,PIK3CA,PIN1,CSNK2B,SNAI2,CD44,DAB2,PAK1,EIF5A2,BIRC2,FGFR1,CAV1,MAPK1,MAPK3,EZH2,ECT2,GSK3A,RAC1,MAP3K3,AXIN1,VEGFA
GO: Biological Process	GO:0043408	regulation of MAPK cascade	9.994e-18	6.887e-16	23	MYC,FOXM1,KRAS,RAF1,MET,ERBB2,IGF1R,MAPK14,BRAF,EGFR,PIN1,CD44,DAB2,PAK1,FGFR1,FGFR2,CAV1,MAPK1,MAPK3,EZH2,MAP3K3,AXIN1,VEGFA
GO: Biological Process	GO:0019220	regulation of phosphate metabolic process	1.036e-17	6.961e-16	36	MYC,FOXM1,CDKN1B,KRAS,RAF1,EPO,MET,ERBB2,IGF1R,MAPK14,BRAF,EGFR,PIK3CA,PIN1,CSNK2B,CD44,DNAJB6,DAB2,PAK1,LRP6,WWTR1,FGFR1,FGFR2,SCRIB,CAV1,MAPK1,MAPK3,MAPK7,EZH2,ECT2,PTHLH,GSK3A,RAC1,MAP3K3,AXIN1,VEGFA
GO: Biological Process	GO:0000165	MAPK cascade	1.052e-17	6.961e-16	24	MYC,FOXM1,KRAS,RAF1,MET,ERBB2,IGF1R,MAPK14,BRAF,EGFR,PIN1,CD44,DAB2,PAK1,FGFR1,FGFR2,CAV1,MAPK1,MAPK3,MAPK7,EZH2,MAP3K3,AXIN1,VEGFA
GO: Biological Process	GO:0043066	negative regulation of apoptotic process	1.191e-17	7.723e-16	25	MYC,CDKN1B,KRAS,RAF1,EPO,ERBB2,IGF1R,CAMK1D,BRAF,EGFR,YBX1,PIK3CA,TP63,PIN1,SNAI2,CD44,DAB2,LRP6,BIRC2,FGFR2,CAV1,MAPK7,MTDH,YWHAZ,VEGFA
GO: Biological Process	GO:0051174	regulation of phosphorus metabolic process	1.293e-17	8.228e-16	36	MYC,FOXM1,CDKN1B,KRAS,RAF1,EPO,MET,ERBB2,IGF1R,MAPK14,BRAF,EGFR,PIK3CA,PIN1,CSNK2B,CD44,DNAJB6,DAB2,PAK1,LRP6,WWTR1,FGFR1,FGFR2,SCRIB,CAV1,MAPK1,MAPK3,MAPK7,EZH2,ECT2,PTHLH,GSK3A,RAC1,MAP3K3,AXIN1,VEGFA
GO: Biological Process	GO:1902533	positive regulation of intracellular signal transduction	1.353e-17	8.445e-16	25	KRAS,EPO,MET,ERBB2,IGF1R,MAPK14,BRAF,EGFR,CD44,DAB2,PAK1,BIRC2,FGFR1,FGFR2,CAV1,MAPK1,MAPK3,EZH2,ECT2,MTDH,RAC1,DDX5,MAP3K3,AXIN1,VEGFA
GO: Biological Process	GO:0010557	positive regulation of macromolecule biosynthetic process	1.802e-17	1.104e-15	32	MYC,FOXM1,HOXA10,EPO,MET,PARP1,ERBB2,CDX2,IGF1R,MKL2,MAPK14,EGFR,YBX1,YAP1,TP63,DAB2,SRF,EIF5A2,LRP6,HMGB1,WWTR1,FGFR1,FGFR2,MAPK1,MAPK3,MAPK7,FOXA1,GSK3A,RAC1,DDX5,AXIN1,VEGFA
GO: Biological Process	GO:0022612	gland morphogenesis	2.159e-17	1.299e-15	14	MET,IGF1R,EGFR,TP63,SNAI2,CD44,LAMA5,LRP6,FGFR1,FGFR2,SCRIB,CAV1,FOXA1,PTHLH
GO: Biological Process	GO:0000904	cell morphogenesis involved in differentiation	2.481e-17	1.466e-15	26	KRAS,RAF1,MET,ERBB2,IGF1R,BRAF,EGFR,CSNK2B,SNAI2,DAB2,PAK1,SRF,LAMA5,LRP6,WWTR1,FGFR1,FGFR2,SCRIB,MAPK1,MAPK3,HAS2,FOXA1,EZH2,CUX1,RAC1,VEGFA
GO: Biological Process	GO:0006468	protein phosphorylation	3.163e-17	1.836e-15	32	CDKN1B,KRAS,RAF1,EPO,MET,ERBB2,IGF1R,MAPK14,CAMK1D,BRAF,EGFR,PIK3CA,PIN1,CSNK2B,CD44,DAB2,PAK1,LRP6,WWTR1,FGFR1,FGFR2,CAV1,MAPK1,MAPK3,MAPK7,EZH2,ECT2,GSK3A,RAC1,MAP3K3,AXIN1,VEGFA
GO: Biological Process	GO:0032268	regulation of cellular protein metabolic process	6.542e-17	3.731e-15	33	CDKN1B,KRAS,RAF1,EPO,MET,ERBB2,IGF1R,MAPK14,BRAF,EGFR,PIK3CA,PIN1,CSNK2B,TRPS1,SNAI2,CD44,DAB2,PAK1,EIF5A2,LRP6,BIRC2,WWTR1,FGFR1,CAV1,MAPK1,MAPK3,EZH2,ECT2,GSK3A,RAC1,MAP3K3,AXIN1,VEGFA
GO: Biological Process	GO:0006357	regulation of transcription from RNA polymerase II promoter	7.716e-17	4.326e-15	33	MYC,FOXM1,HOXA10,EPO,MET,PARP1,CDX2,MKL2,MAPK14,EGFR,YBX1,YAP1,TP63,TRPS1,SNAI2,DAB2,SRF,LRP6,HMGB1,WWTR1,FGFR1,FGFR2,CAV1,MAPK3,MAPK7,FOXA1,EZH2,MTDH,CUX1,GSK3A,DDX5,AXIN1,VEGFA
GO: Biological Process	GO:0048732	gland development	8.045e-17	4.436e-15	20	FOXM1,CDKN1B,MET,ERBB2,IGF1R,MKL2,EGFR,TP63,SNAI2,CD44,LAMA5,LRP6,FGFR1,FGFR2,SCRIB,CAV1,MAPK1,FOXA1,PTHLH,VEGFA
GO: Biological Process	GO:0033674	positive regulation of kinase activity	1.504e-16	8.155e-15	21	KRAS,RAF1,EPO,MET,ERBB2,MAPK14,BRAF,EGFR,PIK3CA,DAB2,PAK1,FGFR1,MAPK1,MAPK3,EZH2,ECT2,GSK3A,RAC1,MAP3K3,AXIN1,VEGFA
GO: Biological Process	GO:0045893	positive regulation of transcription, DNA-templated	2.009e-16	1.072e-14	29	MYC,FOXM1,HOXA10,EPO,MET,PARP1,ERBB2,CDX2,MKL2,MAPK14,EGFR,YBX1,YAP1,TP63,DAB2,SRF,LRP6,HMGB1,WWTR1,FGFR1,FGFR2,MAPK1,MAPK3,MAPK7,FOXA1,GSK3A,DDX5,AXIN1,VEGFA
GO: Biological Process	GO:0018105	peptidyl-serine phosphorylation	2.306e-16	1.211e-14	15	RAF1,EPO,MET,MAPK14,BRAF,PIK3CA,CD44,PAK1,CAV1,MAPK1,MAPK3,MAPK7,GSK3A,AXIN1,VEGFA
GO: Biological Process	GO:0016310	phosphorylation	2.941e-16	1.52e-14	35	MYC,FOXM1,CDKN1B,KRAS,RAF1,EPO,MET,ERBB2,IGF1R,MAPK14,CAMK1D,BRAF,EGFR,PIK3CA,KCNH1,PIN1,CSNK2B,CD44,DAB2,PAK1,LRP6,WWTR1,FGFR1,FGFR2,CAV1,MAPK1,MAPK3,MAPK7,EZH2,ECT2,GSK3A,RAC1,MAP3K3,AXIN1,VEGFA
GO: Biological Process	GO:0051347	positive regulation of transferase activity	3.31e-16	1.664e-14	22	KRAS,RAF1,EPO,MET,ERBB2,MAPK14,BRAF,EGFR,PIK3CA,PIN1,DAB2,PAK1,FGFR1,MAPK1,MAPK3,EZH2,ECT2,GSK3A,RAC1,MAP3K3,AXIN1,VEGFA
GO: Biological Process	GO:2000026	regulation of multicellular organismal development	3.32e-16	1.664e-14	31	MYC,CDKN1B,EPO,MET,ERBB2,MKL2,MAPK14,CAMK1D,YAP1,TP63,PIN1,TRPS1,SNAI2,DAB2,LAMA5,LRP6,WWTR1,FGFR1,FGFR2,CAV1,MAPK7,FOXA1,EZH2,ECT2,MTDH,PTHLH,CUX1,GSK3A,RAC1,DDX5,VEGFA
GO: Biological Process	GO:0071310	cellular response to organic substance	3.392e-16	1.675e-14	34	MYC,CDKN1B,KRAS,RAF1,PARP1,ERBB2,IGF1R,MAPK14,BRAF,EGFR,YBX1,PIK3CA,PIN1,CSNK2B,SNAI2,CD44,DAB2,PAK1,SRF,LRP6,WWTR1,FGFR1,FGFR2,CAV1,MAPK1,MAPK3,HAS2,MAPK7,ECT2,MTDH,GSK3A,RAC1,AXIN1,VEGFA
GO: Biological Process	GO:0045934	negative regulation of nucleobase-containing compound metabolic process	3.823e-16	1.86e-14	28	MYC,FOXM1,CDKN1B,MET,PARP1,CDX2,YBX1,TP63,TRPS1,SNAI2,DNAJB6,DAB2,HMGB1,WWTR1,ZNF217,FGFR1,FGFR2,CAV1,MAPK7,FOXA1,EZH2,MTDH,GMNN,CUX1,GSK3A,DDX5,AXIN1,VEGFA
GO: Biological Process	GO:0043085	positive regulation of catalytic activity	4.613e-16	2.212e-14	30	MYC,FOXM1,CDKN1B,KRAS,RAF1,EPO,MET,ERBB2,MAPK14,BRAF,EGFR,PIK3CA,PIN1,DNAJB6,DAB2,PAK1,HMGB1,FGFR1,FGFR2,SCRIB,CAV1,MAPK1,MAPK3,EZH2,ECT2,GSK3A,RAC1,MAP3K3,AXIN1,VEGFA
GO: Biological Process	GO:1902680	positive regulation of RNA biosynthetic process	4.809e-16	2.272e-14	29	MYC,FOXM1,HOXA10,EPO,MET,PARP1,ERBB2,CDX2,MKL2,MAPK14,EGFR,YBX1,YAP1,TP63,DAB2,SRF,LRP6,HMGB1,WWTR1,FGFR1,FGFR2,MAPK1,MAPK3,MAPK7,FOXA1,GSK3A,DDX5,AXIN1,VEGFA
GO: Biological Process	GO:0000902	cell morphogenesis	5.953e-16	2.774e-14	28	KRAS,RAF1,MET,ERBB2,IGF1R,MAPK14,BRAF,EGFR,CSNK2B,SNAI2,DAB2,PAK1,SRF,LAMA5,LRP6,WWTR1,FGFR1,FGFR2,SCRIB,MAPK1,MAPK3,HAS2,FOXA1,EZH2,ECT2,CUX1,RAC1,VEGFA
GO: Biological Process	GO:0018209	peptidyl-serine modification	6.062e-16	2.785e-14	15	RAF1,EPO,MET,MAPK14,BRAF,PIK3CA,CD44,PAK1,CAV1,MAPK1,MAPK3,MAPK7,GSK3A,AXIN1,VEGFA
GO: Biological Process	GO:0051172	negative regulation of nitrogen compound metabolic process	6.357e-16	2.881e-14	28	MYC,FOXM1,CDKN1B,MET,PARP1,CDX2,YBX1,TP63,TRPS1,SNAI2,DNAJB6,DAB2,HMGB1,WWTR1,ZNF217,FGFR1,FGFR2,CAV1,MAPK7,FOXA1,EZH2,MTDH,GMNN,CUX1,GSK3A,DDX5,AXIN1,VEGFA
GO: Biological Process	GO:0051674	localization of cell	6.641e-16	2.929e-14	28	KRAS,RAF1,MET,IGF1R,MAPK14,CAMK1D,BRAF,EGFR,PIK3CA,PIN1,CSNK2B,SNAI2,CD44,DAB2,SRF,LAMA5,LRP6,HMGB1,FGFR1,SCRIB,CAV1,MAPK1,HAS2,FSCN1,GSK3A,GAB2,RAC1,VEGFA
GO: Biological Process	GO:0048870	cell motility	6.641e-16	2.929e-14	28	KRAS,RAF1,MET,IGF1R,MAPK14,CAMK1D,BRAF,EGFR,PIK3CA,PIN1,CSNK2B,SNAI2,CD44,DAB2,SRF,LAMA5,LRP6,HMGB1,FGFR1,SCRIB,CAV1,MAPK1,HAS2,FSCN1,GSK3A,GAB2,RAC1,VEGFA
Pathway	782000	Proteoglycans in cancer	3.007e-17	2.992e-14	19	MYC,KRAS,RAF1,MET,ERBB2,IGF1R,MAPK14,BRAF,EGFR,PIK3CA,CD44,PAK1,FGFR1,CAV1,MAPK1,MAPK3,RAC1,DDX5,VEGFA
GO: Biological Process	GO:0051254	positive regulation of RNA metabolic process	7.58e-16	3.299e-14	29	MYC,FOXM1,HOXA10,EPO,MET,PARP1,ERBB2,CDX2,MKL2,MAPK14,EGFR,YBX1,YAP1,TP63,DAB2,SRF,LRP6,HMGB1,WWTR1,FGFR1,FGFR2,MAPK1,MAPK3,MAPK7,FOXA1,GSK3A,DDX5,AXIN1,VEGFA
GO: Biological Process	GO:0040011	locomotion	8.932e-16	3.837e-14	31	KRAS,RAF1,MET,ERBB2,IGF1R,MAPK14,CAMK1D,BRAF,EGFR,PIK3CA,PIN1,CSNK2B,SNAI2,CD44,DAB2,PAK1,SRF,LAMA5,LRP6,HMGB1,FGFR1,SCRIB,CAV1,MAPK1,MAPK3,HAS2,FSCN1,GSK3A,GAB2,RAC1,VEGFA
GO: Biological Process	GO:0045860	positive regulation of protein kinase activity	9.086e-16	3.853e-14	20	KRAS,RAF1,EPO,MET,ERBB2,MAPK14,BRAF,EGFR,PIK3CA,DAB2,PAK1,FGFR1,MAPK1,MAPK3,EZH2,ECT2,GSK3A,MAP3K3,AXIN1,VEGFA
GO: Biological Process	GO:0006366	transcription from RNA polymerase II promoter	1.406e-15	5.886e-14	33	MYC,FOXM1,HOXA10,EPO,MET,PARP1,CDX2,MKL2,MAPK14,EGFR,YBX1,YAP1,TP63,TRPS1,SNAI2,DAB2,SRF,LRP6,HMGB1,WWTR1,FGFR1,FGFR2,CAV1,MAPK3,MAPK7,FOXA1,EZH2,MTDH,CUX1,GSK3A,DDX5,AXIN1,VEGFA
GO: Biological Process	GO:0071495	cellular response to endogenous stimulus	1.507e-15	6.23e-14	26	MYC,CDKN1B,KRAS,RAF1,PARP1,ERBB2,IGF1R,BRAF,EGFR,YBX1,PIK3CA,PIN1,CSNK2B,SNAI2,CD44,DAB2,PAK1,WWTR1,FGFR1,FGFR2,MAPK1,MAPK3,HAS2,MAPK7,GSK3A,AXIN1
GO: Biological Process	GO:0008284	positive regulation of cell proliferation	1.595e-15	6.515e-14	24	MYC,FOXM1,CDKN1B,KRAS,EPO,ERBB2,CDX2,IGF1R,EGFR,YBX1,YAP1,TP63,CD274,EIF5A2,LRP6,WWTR1,FGFR1,FGFR2,CAV1,MAPK1,HAS2,PTHLH,GAB2,VEGFA
GO: Biological Process	GO:1902679	negative regulation of RNA biosynthetic process	1.618e-15	6.528e-14	26	MYC,FOXM1,CDKN1B,MET,PARP1,CDX2,YBX1,TP63,TRPS1,SNAI2,DNAJB6,DAB2,HMGB1,WWTR1,ZNF217,FGFR1,FGFR2,CAV1,FOXA1,EZH2,MTDH,GMNN,CUX1,DDX5,AXIN1,VEGFA
GO: Biological Process	GO:0006928	movement of cell or subcellular component	2.464e-15	9.819e-14	32	CDKN1B,KRAS,RAF1,MET,ERBB2,IGF1R,MAPK14,CAMK1D,BRAF,EGFR,PIK3CA,PIN1,CSNK2B,SNAI2,CD44,DAB2,PAK1,SRF,LAMA5,LRP6,HMGB1,FGFR1,SCRIB,CAV1,MAPK1,MAPK3,HAS2,FSCN1,GSK3A,GAB2,RAC1,VEGFA
GO: Biological Process	GO:0061138	morphogenesis of a branching epithelium	2.651e-15	1.044e-13	15	MYC,KRAS,MET,TP63,SNAI2,CD44,PAK1,SRF,LAMA5,LRP6,FGFR1,FGFR2,FOXA1,CTSZ,VEGFA
GO: Biological Process	GO:0032989	cellular component morphogenesis	3.033e-15	1.181e-13	28	KRAS,RAF1,MET,ERBB2,IGF1R,MAPK14,BRAF,EGFR,CSNK2B,SNAI2,DAB2,PAK1,SRF,LAMA5,LRP6,WWTR1,FGFR1,FGFR2,SCRIB,MAPK1,MAPK3,HAS2,FOXA1,EZH2,ECT2,CUX1,RAC1,VEGFA
GO: Biological Process	GO:0051253	negative regulation of RNA metabolic process	3.572e-15	1.374e-13	26	MYC,FOXM1,CDKN1B,MET,PARP1,CDX2,YBX1,TP63,TRPS1,SNAI2,DNAJB6,DAB2,HMGB1,WWTR1,ZNF217,FGFR1,FGFR2,CAV1,FOXA1,EZH2,MTDH,GMNN,CUX1,DDX5,AXIN1,VEGFA
GO: Biological Process	GO:0010558	negative regulation of macromolecule biosynthetic process	5.321e-15	2.023e-13	27	MYC,FOXM1,CDKN1B,MET,PARP1,CDX2,YBX1,TP63,TRPS1,SNAI2,DNAJB6,DAB2,HMGB1,WWTR1,ZNF217,FGFR1,FGFR2,CAV1,FOXA1,EZH2,MTDH,GMNN,CUX1,GSK3A,DDX5,AXIN1,VEGFA
GO: Biological Process	GO:0001763	morphogenesis of a branching structure	6.397e-15	2.405e-13	15	MYC,KRAS,MET,TP63,SNAI2,CD44,PAK1,SRF,LAMA5,LRP6,FGFR1,FGFR2,FOXA1,CTSZ,VEGFA
GO: Biological Process	GO:0016477	cell migration	7.661e-15	2.848e-13	26	KRAS,MET,IGF1R,MAPK14,CAMK1D,BRAF,EGFR,PIK3CA,CSNK2B,SNAI2,CD44,DAB2,SRF,LAMA5,LRP6,HMGB1,FGFR1,SCRIB,CAV1,MAPK1,HAS2,FSCN1,GSK3A,GAB2,RAC1,VEGFA
GO: Biological Process	GO:0038095	Fc-epsilon receptor signaling pathway	8.37e-15	3.076e-13	14	CDKN1B,KRAS,RAF1,ERBB2,EGFR,PIK3CA,PAK1,FGFR1,FGFR2,MAPK1,MAPK3,GSK3A,GAB2,RAC1
GO: Biological Process	GO:0048011	neurotrophin TRK receptor signaling pathway	8.508e-15	3.093e-13	16	CDKN1B,KRAS,RAF1,ERBB2,MAPK14,BRAF,EGFR,PIK3CA,FGFR1,FGFR2,MAPK1,MAPK3,MAPK7,ECT2,GSK3A,RAC1
Pathway	672458	Signaling Pathways in Glioblastoma	9.375e-16	3.248e-13	13	CDKN1B,KRAS,RAF1,MET,ERBB2,IGF1R,BRAF,EGFR,PIK3CA,FGFR1,FGFR2,MAPK1,MAPK3
Pathway	711360	Integrated Pancreatic Cancer Pathway	9.794e-16	3.248e-13	17	MYC,CDKN1B,KRAS,RAF1,ERBB2,MAPK14,EGFR,PIK3CA,PAK1,FGFR1,MAPK1,MAPK3,MAPK7,EZH2,GSK3A,RAC1,VEGFA
GO: Biological Process	GO:0035295	tube development	9.497e-15	3.415e-13	21	MYC,KRAS,MET,EGFR,YAP1,TP63,CSNK2B,CD44,PAK1,SRF,LAMA5,LRP6,WWTR1,FGFR1,FGFR2,SCRIB,FOXA1,PTHLH,CTSZ,CUX1,VEGFA
GO: Biological Process	GO:0038179	neurotrophin signaling pathway	1.004e-14	3.571e-13	16	CDKN1B,KRAS,RAF1,ERBB2,MAPK14,BRAF,EGFR,PIK3CA,FGFR1,FGFR2,MAPK1,MAPK3,MAPK7,ECT2,GSK3A,RAC1
GO: Biological Process	GO:0045892	negative regulation of transcription, DNA-templated	1.035e-14	3.643e-13	25	MYC,FOXM1,CDKN1B,MET,PARP1,CDX2,YBX1,TP63,TRPS1,SNAI2,DNAJB6,DAB2,HMGB1,WWTR1,ZNF217,FGFR1,FGFR2,CAV1,FOXA1,EZH2,MTDH,GMNN,CUX1,DDX5,VEGFA
Disease	ctd:D009362	Neoplasm Metastasis	1.036e-15	4.372e-13	16	MYC,KRAS,EPO,MET,ERBB2,NDRG1,EGFR,TP63,SNAI2,CD44,CAV1,MAPK1,MAPK3,GAB2,RAC1,VEGFA
GO: Biological Process	GO:1901700	response to oxygen-containing compound	1.257e-14	4.379e-13	28	CDKN1B,KRAS,RAF1,EPO,MET,PARP1,IGF1R,MAPK14,BRAF,EGFR,YBX1,PIK3CA,SNAI2,PAK1,SRF,LRP6,BIRC2,FGFR1,FGFR2,CAV1,MAPK1,MAPK3,MAPK7,FOXA1,EZH2,ECT2,MTDH,GSK3A
GO: Biological Process	GO:0031327	negative regulation of cellular biosynthetic process	1.519e-14	5.189e-13	27	MYC,FOXM1,CDKN1B,MET,PARP1,CDX2,YBX1,TP63,TRPS1,SNAI2,DNAJB6,DAB2,HMGB1,WWTR1,ZNF217,FGFR1,FGFR2,CAV1,FOXA1,EZH2,MTDH,GMNN,CUX1,GSK3A,DDX5,AXIN1,VEGFA
GO: Biological Process	GO:0061061	muscle structure development	1.522e-14	5.189e-13	20	MYC,KRAS,EPO,MET,MKL2,MAPK14,YBX1,KCNH1,PIN1,SRF,LAMA5,LRP6,FGFR1,FGFR2,CAV1,EZH2,GSK3A,DDX5,AXIN1,VEGFA
GO: Biological Process	GO:0022008	neurogenesis	1.538e-14	5.191e-13	29	KRAS,RAF1,EPO,MET,ERBB2,IGF1R,NDRG1,CAMK1D,EGFR,CSNK2B,CD44,DAB2,PAK1,SRF,LRP6,HMGB1,FGFR1,FGFR2,SCRIB,CAV1,MAPK1,MAPK3,FOXA1,EZH2,ECT2,CUX1,RAC1,AXIN1,VEGFA
GO: Biological Process	GO:2000113	negative regulation of cellular macromolecule biosynthetic process	1.634e-14	5.46e-13	26	MYC,FOXM1,CDKN1B,MET,PARP1,CDX2,YBX1,TP63,TRPS1,SNAI2,DNAJB6,DAB2,HMGB1,WWTR1,ZNF217,FGFR1,FGFR2,CAV1,FOXA1,EZH2,MTDH,GMNN,CUX1,GSK3A,DDX5,VEGFA
GO: Biological Process	GO:0007169	transmembrane receptor protein tyrosine kinase signaling pathway	1.748e-14	5.781e-13	22	CDKN1B,KRAS,RAF1,MET,ERBB2,PAG1,IGF1R,MAPK14,BRAF,EGFR,YBX1,PIK3CA,FGFR1,FGFR2,MAPK1,MAPK3,MAPK7,ECT2,GSK3A,GAB2,RAC1,VEGFA
Disease	ctd:D001943	Breast Neoplasms	2.761e-15	5.825e-13	22	FOXM1,CDKN1B,KRAS,PARP1,ERBB2,IGF1R,NDRG1,EGFR,YBX1,PIK3CA,KCNH1,PIN1,SNAI2,PAK1,FGFR1,FGFR2,CAV1,FOXA1,EZH2,MTDH,PTHLH,CLDN1
GO: Biological Process	GO:0009890	negative regulation of biosynthetic process	2.306e-14	7.554e-13	27	MYC,FOXM1,CDKN1B,MET,PARP1,CDX2,YBX1,TP63,TRPS1,SNAI2,DNAJB6,DAB2,HMGB1,WWTR1,ZNF217,FGFR1,FGFR2,CAV1,FOXA1,EZH2,MTDH,GMNN,CUX1,GSK3A,DDX5,AXIN1,VEGFA
GO: Biological Process	GO:0031324	negative regulation of cellular metabolic process	2.736e-14	8.874e-13	31	MYC,FOXM1,CDKN1B,MET,PARP1,CDX2,IGF1R,YBX1,TP63,PIN1,TRPS1,SNAI2,DNAJB6,DAB2,LRP6,HMGB1,WWTR1,ZNF217,FGFR1,FGFR2,CAV1,MAPK7,FOXA1,EZH2,MTDH,GMNN,CUX1,GSK3A,DDX5,AXIN1,VEGFA
GO: Biological Process	GO:0035239	tube morphogenesis	2.866e-14	9.205e-13	17	MYC,KRAS,MET,YAP1,TP63,CSNK2B,CD44,PAK1,SRF,LAMA5,LRP6,FGFR2,SCRIB,FOXA1,PTHLH,CTSZ,VEGFA
GO: Biological Process	GO:0048699	generation of neurons	3.091e-14	9.831e-13	28	KRAS,RAF1,EPO,MET,ERBB2,IGF1R,CAMK1D,EGFR,CSNK2B,CD44,DAB2,PAK1,SRF,LRP6,HMGB1,FGFR1,FGFR2,SCRIB,CAV1,MAPK1,MAPK3,FOXA1,EZH2,ECT2,CUX1,RAC1,AXIN1,VEGFA
GO: Biological Process	GO:0033554	cellular response to stress	3.582e-14	1.129e-12	29	MYC,FOXM1,CDKN1B,EPO,MET,PARP1,IGF1R,MAPK14,NDRG1,EGFR,YAP1,TP63,SNAI2,CD44,DAB2,PAK1,SRF,HMGB1,CAV1,MAPK1,MAPK3,HAS2,MAPK7,EZH2,ECT2,GSK3A,DDX5,AXIN1,VEGFA
GO: Biological Process	GO:0030182	neuron differentiation	3.68e-14	1.148e-12	27	KRAS,RAF1,EPO,MET,ERBB2,IGF1R,CAMK1D,EGFR,CSNK2B,CD44,DAB2,PAK1,SRF,LRP6,HMGB1,FGFR1,FGFR2,SCRIB,CAV1,MAPK1,MAPK3,FOXA1,ECT2,CUX1,RAC1,AXIN1,VEGFA
GO: Biological Process	GO:0009892	negative regulation of metabolic process	4.025e-14	1.244e-12	32	MYC,FOXM1,CDKN1B,MET,PARP1,CDX2,IGF1R,EGFR,YBX1,TP63,PIN1,TRPS1,SNAI2,DNAJB6,DAB2,LRP6,HMGB1,WWTR1,ZNF217,FGFR1,FGFR2,CAV1,MAPK7,FOXA1,EZH2,MTDH,GMNN,CUX1,GSK3A,DDX5,AXIN1,VEGFA
GO: Biological Process	GO:0044344	cellular response to fibroblast growth factor stimulus	4.314e-14	1.321e-12	14	CDKN1B,KRAS,RAF1,ERBB2,BRAF,EGFR,PIK3CA,SNAI2,CD44,FGFR1,FGFR2,MAPK1,MAPK3,GSK3A
GO: Biological Process	GO:0071774	response to fibroblast growth factor	5.265e-14	1.598e-12	14	CDKN1B,KRAS,RAF1,ERBB2,BRAF,EGFR,PIK3CA,SNAI2,CD44,FGFR1,FGFR2,MAPK1,MAPK3,GSK3A
Disease	ctd:D008175	Lung Neoplasms	1.407e-14	1.98e-12	16	MYC,FOXM1,CDKN1B,KRAS,RAF1,MET,ERBB2,MAPK14,BRAF,EGFR,PIK3CA,TP63,FGFR1,FGFR2,MAPK1,MAPK3
GO: Biological Process	GO:0009790	embryo development	7.535e-14	2.266e-12	25	MYC,FOXM1,HOXA10,CDX2,MKL2,EGFR,YBX1,YAP1,TP63,SNAI2,DNAJB6,DAB2,SRF,LAMA5,LRP6,FGFR1,FGFR2,SCRIB,MAPK1,MAPK7,FOXA1,RAC1,DDX5,AXIN1,VEGFA
GO: Biological Process	GO:0043410	positive regulation of MAPK cascade	8.1e-14	2.414e-12	17	KRAS,MET,ERBB2,IGF1R,MAPK14,BRAF,EGFR,CD44,DAB2,PAK1,FGFR1,FGFR2,MAPK1,MAPK3,EZH2,AXIN1,VEGFA
GO: Biological Process	GO:0072358	cardiovascular system development	1.578e-13	4.621e-12	23	FOXM1,RAF1,EPO,ERBB2,CDX2,MKL2,MAPK14,PIK3CA,YAP1,PIN1,SNAI2,SRF,LAMA5,LRP6,FGFR1,FGFR2,CAV1,MAPK1,HAS2,MAPK7,MTDH,GSK3A,VEGFA
GO: Biological Process	GO:0072359	circulatory system development	1.578e-13	4.621e-12	23	FOXM1,RAF1,EPO,ERBB2,CDX2,MKL2,MAPK14,PIK3CA,YAP1,PIN1,SNAI2,SRF,LAMA5,LRP6,FGFR1,FGFR2,CAV1,MAPK1,HAS2,MAPK7,MTDH,GSK3A,VEGFA
GO: Biological Process	GO:0080135	regulation of cellular response to stress	1.901e-13	5.517e-12	17	MYC,FOXM1,EPO,MET,IGF1R,EGFR,TP63,SNAI2,CD44,DAB2,PAK1,MAPK1,MAPK3,MAPK7,DDX5,AXIN1,VEGFA
GO: Biological Process	GO:0010605	negative regulation of macromolecule metabolic process	1.999e-13	5.741e-12	30	MYC,FOXM1,CDKN1B,MET,PARP1,CDX2,IGF1R,EGFR,YBX1,TP63,TRPS1,SNAI2,DNAJB6,DAB2,LRP6,HMGB1,WWTR1,ZNF217,FGFR1,FGFR2,CAV1,FOXA1,EZH2,MTDH,GMNN,CUX1,GSK3A,DDX5,AXIN1,VEGFA
GO: Biological Process	GO:0010629	negative regulation of gene expression	2.013e-13	5.741e-12	25	MYC,FOXM1,CDKN1B,MET,PARP1,CDX2,YBX1,TP63,TRPS1,SNAI2,DNAJB6,DAB2,HMGB1,WWTR1,ZNF217,FGFR1,FGFR2,CAV1,FOXA1,EZH2,MTDH,GMNN,CUX1,DDX5,VEGFA
GO: Biological Process	GO:0060562	epithelial tube morphogenesis	2.318e-13	6.529e-12	16	MYC,KRAS,MET,YAP1,CSNK2B,CD44,PAK1,SRF,LAMA5,LRP6,FGFR2,SCRIB,FOXA1,PTHLH,CTSZ,VEGFA
GO: Biological Process	GO:0045944	positive regulation of transcription from RNA polymerase II promoter	2.329e-13	6.529e-12	23	MYC,FOXM1,HOXA10,MET,PARP1,MKL2,MAPK14,EGFR,YBX1,YAP1,TP63,SRF,LRP6,HMGB1,WWTR1,FGFR1,FGFR2,MAPK3,MAPK7,FOXA1,GSK3A,DDX5,VEGFA
GO: Biological Process	GO:0033138	positive regulation of peptidyl-serine phosphorylation	2.462e-13	6.844e-12	10	RAF1,MET,BRAF,PIK3CA,CD44,PAK1,CAV1,GSK3A,AXIN1,VEGFA
GO: Biological Process	GO:1901701	cellular response to oxygen-containing compound	2.568e-13	7.08e-12	22	KRAS,RAF1,MET,PARP1,IGF1R,MAPK14,EGFR,YBX1,PIK3CA,SNAI2,PAK1,SRF,LRP6,FGFR1,FGFR2,MAPK1,MAPK3,MAPK7,EZH2,ECT2,MTDH,GSK3A
GO: Biological Process	GO:0002764	immune response-regulating signaling pathway	2.611e-13	7.138e-12	18	CDKN1B,KRAS,RAF1,ERBB2,PAG1,MAPK14,EGFR,PIK3CA,PAK1,BIRC2,FGFR1,FGFR2,MAPK1,MAPK3,MAPK7,GSK3A,GAB2,RAC1
GO: Biological Process	GO:0045596	negative regulation of cell differentiation	2.76e-13	7.485e-12	19	MYC,KRAS,RAF1,CDX2,BRAF,YBX1,YAP1,TP63,SNAI2,LRP6,WWTR1,FGFR1,CAV1,MAPK1,FOXA1,EZH2,PTHLH,GSK3A,AXIN1
Pathway	83105	Pathways in cancer	3.072e-14	7.641e-12	19	MYC,CDKN1B,KRAS,RAF1,MET,ERBB2,IGF1R,BRAF,EGFR,PIK3CA,LAMA5,BIRC2,FGFR1,FGFR2,MAPK1,MAPK3,RAC1,AXIN1,VEGFA
GO: Biological Process	GO:0018193	peptidyl-amino acid modification	3.189e-13	8.577e-12	23	RAF1,EPO,MET,ERBB2,IGF1R,MAPK14,BRAF,EGFR,PIK3CA,PIN1,SNAI2,CD44,PAK1,EIF5A2,FGFR1,FGFR2,CAV1,MAPK1,MAPK3,MAPK7,GSK3A,AXIN1,VEGFA
GO: Biological Process	GO:0051130	positive regulation of cellular component organization	3.46e-13	9.229e-12	21	CDKN1B,MET,IGF1R,MAPK14,CAMK1D,BRAF,SNAI2,DAB2,PAK1,SRF,EIF5A2,WWTR1,FGFR1,CAV1,MAPK3,EZH2,YWHAZ,CUX1,GSK3A,RAC1,VEGFA
GO: Biological Process	GO:0038093	Fc receptor signaling pathway	3.505e-13	9.275e-12	14	CDKN1B,KRAS,RAF1,ERBB2,EGFR,PIK3CA,PAK1,FGFR1,FGFR2,MAPK1,MAPK3,GSK3A,GAB2,RAC1
GO: Biological Process	GO:0000122	negative regulation of transcription from RNA polymerase II promoter	3.913e-13	1.027e-11	20	MYC,FOXM1,MET,PARP1,CDX2,YBX1,TP63,TRPS1,SNAI2,HMGB1,WWTR1,FGFR1,FGFR2,CAV1,FOXA1,EZH2,MTDH,CUX1,DDX5,VEGFA
GO: Biological Process	GO:0009725	response to hormone	6.912e-13	1.8e-11	22	CDKN1B,KRAS,RAF1,EPO,PARP1,IGF1R,BRAF,EGFR,YBX1,PIK3CA,CSNK2B,DAB2,PAK1,SRF,LRP6,FGFR1,FGFR2,CAV1,MAPK1,MAPK3,FOXA1,GSK3A
GO: Biological Process	GO:0043406	positive regulation of MAP kinase activity	9.817e-13	2.537e-11	13	KRAS,MET,ERBB2,MAPK14,EGFR,DAB2,PAK1,FGFR1,MAPK1,MAPK3,EZH2,AXIN1,VEGFA
Pathway	83111	Prostate cancer	1.364e-13	2.714e-11	12	CDKN1B,KRAS,RAF1,ERBB2,IGF1R,BRAF,EGFR,PIK3CA,FGFR1,FGFR2,MAPK1,MAPK3
GO: Biological Process	GO:0048864	stem cell development	1.096e-12	2.81e-11	14	RAF1,CDX2,BRAF,YAP1,SNAI2,DAB2,LAMA5,LRP6,WWTR1,FGFR1,FGFR2,HAS2,FOXA1,EZH2
GO: Biological Process	GO:0048863	stem cell differentiation	1.24e-12	3.155e-11	15	RAF1,CDX2,BRAF,YAP1,SNAI2,DAB2,SRF,LAMA5,LRP6,WWTR1,FGFR1,FGFR2,HAS2,FOXA1,EZH2
Pathway	P04393	Ras Pathway	1.916e-13	3.178e-11	11	KRAS,RAF1,MAPK14,BRAF,PIK3CA,PAK1,SRF,MAPK1,MAPK3,GSK3A,RAC1
GO: Biological Process	GO:0051093	negative regulation of developmental process	1.568e-12	3.959e-11	20	MYC,FOXM1,KRAS,RAF1,CDX2,BRAF,YBX1,YAP1,TP63,SNAI2,LRP6,WWTR1,FGFR1,CAV1,MAPK1,FOXA1,EZH2,PTHLH,GSK3A,AXIN1
Pathway	83109	Endometrial cancer	4.136e-13	5.878e-11	10	MYC,KRAS,RAF1,ERBB2,BRAF,EGFR,PIK3CA,MAPK1,MAPK3,AXIN1
GO: Biological Process	GO:0033135	regulation of peptidyl-serine phosphorylation	2.536e-12	6.356e-11	10	RAF1,MET,BRAF,PIK3CA,CD44,PAK1,CAV1,GSK3A,AXIN1,VEGFA
GO: Biological Process	GO:0032386	regulation of intracellular transport	2.604e-12	6.478e-11	16	EPO,PARP1,MAPK14,EGFR,SNAI2,DAB2,WWTR1,CAV1,MAPK1,MAPK3,MAPK7,ECT2,YWHAZ,GSK3A,GAB2,AXIN1
GO: Biological Process	GO:0001568	blood vessel development	2.956e-12	7.297e-11	18	FOXM1,EPO,ERBB2,CDX2,MKL2,MAPK14,PIK3CA,YAP1,SRF,LAMA5,FGFR1,FGFR2,CAV1,MAPK1,HAS2,MAPK7,MTDH,VEGFA
Pathway	672462	Prolactin Signaling Pathway	5.928e-13	7.373e-11	11	MYC,RAF1,ERBB2,MAPK14,PIK3CA,PAK1,MAPK1,MAPK3,YWHAZ,GAB2,RAC1
Pathway	83115	Bladder cancer	8.683e-13	8.386e-11	9	MYC,KRAS,RAF1,ERBB2,BRAF,EGFR,MAPK1,MAPK3,VEGFA
Pathway	83067	Focal adhesion	9.22e-13	8.386e-11	15	RAF1,MET,ERBB2,IGF1R,BRAF,EGFR,PIK3CA,PAK1,LAMA5,BIRC2,CAV1,MAPK1,MAPK3,RAC1,VEGFA
Pathway	198881	IL-3 Signaling Pathway	9.271e-13	8.386e-11	12	KRAS,RAF1,MAPK14,PIK3CA,PAK1,MAPK1,MAPK3,MAPK7,YWHAZ,GSK3A,GAB2,RAC1
GO: Biological Process	GO:0043405	regulation of MAP kinase activity	3.426e-12	8.396e-11	14	KRAS,MET,ERBB2,MAPK14,EGFR,DAB2,PAK1,FGFR1,CAV1,MAPK1,MAPK3,EZH2,AXIN1,VEGFA
GO: Biological Process	GO:0048754	branching morphogenesis of an epithelial tube	4.177e-12	1.016e-10	12	MYC,KRAS,MET,CD44,PAK1,SRF,LAMA5,LRP6,FGFR2,FOXA1,CTSZ,VEGFA
Pathway	477120	Signaling by SCF-KIT	1.35e-12	1.053e-10	13	CDKN1B,KRAS,RAF1,ERBB2,EGFR,PIK3CA,FGFR1,FGFR2,MAPK1,MAPK3,GSK3A,GAB2,RAC1
Pathway	645274	Signaling by FGFR in disease	1.376e-12	1.053e-10	14	CDKN1B,KRAS,RAF1,ERBB2,BRAF,EGFR,PIK3CA,FGFR1,FGFR2,MAPK1,MAPK3,CUX1,GSK3A,GAB2
GO: Biological Process	GO:0002768	immune response-regulating cell surface receptor signaling pathway	4.786e-12	1.156e-10	15	CDKN1B,KRAS,RAF1,ERBB2,PAG1,EGFR,PIK3CA,PAK1,FGFR1,FGFR2,MAPK1,MAPK3,GSK3A,GAB2,RAC1
Pathway	198782	EGFR1 Signaling Pathway	1.885e-12	1.34e-10	14	MYC,KRAS,RAF1,MAPK14,EGFR,PIK3CA,PAK1,CAV1,MAPK1,MAPK3,MAPK7,GAB2,RAC1,MAP3K3
Pathway	P00018	EGF receptor signaling pathway	2.048e-12	1.359e-10	12	RAF1,ERBB2,MAPK14,BRAF,EGFR,PIK3CA,MAPK1,MAPK3,YWHAZ,GAB2,RAC1,MAP3K3
GO: Biological Process	GO:0071900	regulation of protein serine/threonine kinase activity	6.158e-12	1.476e-10	16	CDKN1B,KRAS,MET,ERBB2,MAPK14,EGFR,DAB2,PAK1,LRP6,FGFR1,CAV1,MAPK1,MAPK3,EZH2,AXIN1,VEGFA
GO: Biological Process	GO:0008543	fibroblast growth factor receptor signaling pathway	6.542e-12	1.557e-10	12	CDKN1B,KRAS,RAF1,ERBB2,BRAF,EGFR,PIK3CA,FGFR1,FGFR2,MAPK1,MAPK3,GSK3A
GO: Biological Process	GO:0001944	vasculature development	6.792e-12	1.605e-10	18	FOXM1,EPO,ERBB2,CDX2,MKL2,MAPK14,PIK3CA,YAP1,SRF,LAMA5,FGFR1,FGFR2,CAV1,MAPK1,HAS2,MAPK7,MTDH,VEGFA
GO: Biological Process	GO:0023057	negative regulation of signaling	6.996e-12	1.641e-10	22	MYC,FOXM1,RAF1,EPO,IGF1R,MAPK14,EGFR,YBX1,YAP1,PIN1,SNAI2,CD44,DAB2,SRF,LRP6,WWTR1,CAV1,MAPK7,EZH2,GSK3A,AXIN1,VEGFA
GO: Biological Process	GO:0010648	negative regulation of cell communication	7.282e-12	1.696e-10	22	MYC,FOXM1,RAF1,EPO,IGF1R,MAPK14,EGFR,YBX1,YAP1,PIN1,SNAI2,CD44,DAB2,SRF,LRP6,WWTR1,CAV1,MAPK7,EZH2,GSK3A,AXIN1,VEGFA
GO: Biological Process	GO:2001233	regulation of apoptotic signaling pathway	7.979e-12	1.846e-10	15	MYC,RAF1,EPO,YAP1,TP63,TRPS1,SNAI2,CD44,DAB2,FGFR1,CAV1,MAPK7,YWHAZ,GSK3A,VEGFA
GO: Biological Process	GO:0002682	regulation of immune system process	8.578e-12	1.971e-10	24	MYC,CDKN1B,KRAS,RAF1,ERBB2,PAG1,MAPK14,CAMK1D,EGFR,PIK3CA,CD44,PAK1,CD274,BIRC2,FGFR1,FGFR2,CAV1,MAPK1,MAPK3,MAPK7,GSK3A,GAB2,RAC1,VEGFA
Pathway	198795	Focal Adhesion	3.21e-12	1.996e-10	14	RAF1,MET,ERBB2,IGF1R,BRAF,EGFR,PIK3CA,PAK1,LAMA5,BIRC2,CAV1,MAPK1,MAPK7,RAC1
Pathway	83049	ErbB signaling pathway	3.647e-12	2.07e-10	11	MYC,CDKN1B,KRAS,RAF1,ERBB2,BRAF,EGFR,PIK3CA,PAK1,MAPK1,MAPK3
Pathway	672446	TSH signaling pathway	3.744e-12	2.07e-10	10	MYC,CDKN1B,RAF1,IGF1R,MAPK14,BRAF,PIK3CA,SCRIB,MAPK1,MAPK3
GO: Biological Process	GO:0060537	muscle tissue development	9.661e-12	2.204e-10	15	MYC,EPO,MET,MKL2,MAPK14,TP63,PIN1,SRF,LRP6,FGFR1,FGFR2,CAV1,GSK3A,DDX5,VEGFA
GO: Biological Process	GO:0098602	single organism cell adhesion	1.004e-11	2.274e-10	15	MAPK14,BRAF,EGFR,SNAI2,CD44,DNAJB6,DAB2,SRF,LAMA5,LRP6,SCRIB,HAS2,MAPK7,FOXA1,RAC1
Pathway	83108	Pancreatic cancer	5.166e-12	2.57e-10	10	KRAS,RAF1,ERBB2,BRAF,EGFR,PIK3CA,MAPK1,MAPK3,RAC1,VEGFA
Pathway	83107	Renal cell carcinoma	5.166e-12	2.57e-10	10	KRAS,RAF1,MET,BRAF,PIK3CA,PAK1,MAPK1,MAPK3,RAC1,VEGFA
GO: Biological Process	GO:0097190	apoptotic signaling pathway	1.143e-11	2.573e-10	18	MYC,RAF1,EPO,YAP1,TP63,TRPS1,SNAI2,CD44,DAB2,FGFR1,CAV1,MAPK7,ECT2,YWHAZ,GSK3A,RAC1,DDX5,VEGFA
GO: Biological Process	GO:0048646	anatomical structure formation involved in morphogenesis	1.264e-11	2.825e-10	22	EPO,ERBB2,CDX2,MAPK14,PIK3CA,KCNH1,TP63,SNAI2,CD44,SRF,LAMA5,LRP6,FGFR1,FGFR2,SCRIB,CAV1,MAPK7,FOXA1,MTDH,PTHLH,AXIN1,VEGFA
GO: Biological Process	GO:0048585	negative regulation of response to stimulus	1.278e-11	2.838e-10	23	MYC,FOXM1,RAF1,EPO,MET,IGF1R,MAPK14,EGFR,YBX1,YAP1,TP63,PIN1,SNAI2,CD44,DAB2,LRP6,WWTR1,CAV1,MAPK7,EZH2,GSK3A,AXIN1,VEGFA
GO: Biological Process	GO:1901652	response to peptide	1.339e-11	2.953e-10	16	CDKN1B,KRAS,RAF1,PARP1,IGF1R,MAPK14,BRAF,YBX1,PIK3CA,PAK1,LRP6,FGFR1,FGFR2,MAPK1,MAPK3,GSK3A
Pathway	833825	Fc epsilon receptor (FCERI) signaling	6.613e-12	3.133e-10	14	CDKN1B,KRAS,RAF1,ERBB2,EGFR,PIK3CA,PAK1,FGFR1,FGFR2,MAPK1,MAPK3,GSK3A,GAB2,RAC1
GO: Biological Process	GO:0051094	positive regulation of developmental process	1.475e-11	3.232e-10	21	MYC,EPO,MET,CDX2,MKL2,MAPK14,BRAF,TP63,PIN1,SNAI2,DAB2,SRF,WWTR1,FGFR1,FGFR2,FOXA1,EZH2,ECT2,MTDH,CUX1,VEGFA
Pathway	106439	Signalling by NGF	7.453e-12	3.371e-10	16	CDKN1B,KRAS,RAF1,ERBB2,MAPK14,BRAF,EGFR,PIK3CA,FGFR1,FGFR2,MAPK1,MAPK3,MAPK7,ECT2,GSK3A,RAC1
GO: Molecular Function	GO:0004672	protein kinase activity	9.746e-13	3.703e-10	19	RAF1,MET,ERBB2,IGF1R,MAPK14,CAMK1D,BRAF,EGFR,PIK3CA,KCNH1,CSNK2B,PAK1,FGFR1,FGFR2,MAPK1,MAPK3,MAPK7,GSK3A,MAP3K3
GO: Biological Process	GO:0009611	response to wounding	1.785e-11	3.885e-10	24	MYC,KRAS,RAF1,EPO,ERBB2,MAPK14,CAMK1D,EGFR,PIK3CA,SNAI2,CD44,PAK1,SRF,BIRC2,HMGB1,SCRIB,CAV1,MAPK1,MAPK3,MAPK7,EZH2,YWHAZ,RAC1,VEGFA
GO: Biological Process	GO:0001655	urogenital system development	1.839e-11	3.976e-10	14	MYC,CDKN1B,IGF1R,YAP1,TP63,CD44,LAMA5,WWTR1,FGFR1,FGFR2,HAS2,FOXA1,CUX1,VEGFA
Pathway	106459	NGF signalling via TRKA from the plasma membrane	1.071e-11	4.579e-10	14	CDKN1B,KRAS,RAF1,ERBB2,MAPK14,BRAF,EGFR,PIK3CA,FGFR1,FGFR2,MAPK1,MAPK3,MAPK7,GSK3A
Pathway	83114	Melanoma	1.105e-11	4.579e-10	10	KRAS,RAF1,MET,IGF1R,BRAF,EGFR,PIK3CA,FGFR1,MAPK1,MAPK3
GO: Biological Process	GO:0009968	negative regulation of signal transduction	2.172e-11	4.666e-10	21	MYC,FOXM1,RAF1,EPO,IGF1R,MAPK14,EGFR,YBX1,YAP1,PIN1,SNAI2,CD44,DAB2,LRP6,WWTR1,CAV1,MAPK7,EZH2,GSK3A,AXIN1,VEGFA
Pathway	692234	PI3K-Akt signaling pathway	1.315e-11	5.232e-10	17	MYC,CDKN1B,KRAS,RAF1,EPO,MET,IGF1R,EGFR,PIK3CA,LAMA5,FGFR1,FGFR2,MAPK1,MAPK3,YWHAZ,RAC1,VEGFA
Pathway	83070	Adherens junction	1.472e-11	5.635e-10	10	MET,ERBB2,IGF1R,EGFR,CSNK2B,SNAI2,FGFR1,MAPK1,MAPK3,RAC1
GO: Biological Process	GO:0060485	mesenchyme development	2.684e-11	5.729e-10	12	MYC,YAP1,SNAI2,DAB2,LAMA5,LRP6,WWTR1,FGFR1,FGFR2,HAS2,FOXA1,EZH2
GO: Biological Process	GO:0071902	positive regulation of protein serine/threonine kinase activity	2.826e-11	5.993e-10	13	KRAS,MET,ERBB2,MAPK14,EGFR,DAB2,PAK1,FGFR1,MAPK1,MAPK3,EZH2,AXIN1,VEGFA
GO: Biological Process	GO:0051270	regulation of cellular component movement	2.999e-11	6.318e-10	18	CDKN1B,RAF1,MET,IGF1R,MAPK14,CAMK1D,BRAF,EGFR,PIN1,CSNK2B,SNAI2,DAB2,SRF,LAMA5,MAPK1,HAS2,RAC1,VEGFA
GO: Biological Process	GO:0006955	immune response	3.316e-11	6.942e-10	25	CDKN1B,KRAS,RAF1,ERBB2,PAG1,IGF1R,MAPK14,EGFR,PIK3CA,PIN1,CD44,PAK1,CD274,BIRC2,HMGB1,FGFR1,FGFR2,MAPK1,MAPK3,MAPK7,YWHAZ,GSK3A,GAB2,RAC1,VEGFA
GO: Biological Process	GO:0032147	activation of protein kinase activity	3.396e-11	7.065e-10	13	KRAS,RAF1,MET,MAPK14,BRAF,EGFR,DAB2,MAPK1,MAPK3,ECT2,MAP3K3,AXIN1,VEGFA
Pathway	138057	ErbB1 downstream signaling	2.12e-11	7.813e-10	11	MYC,RAF1,BRAF,EGFR,PIK3CA,SRF,MAPK1,MAPK3,MAPK7,YWHAZ,RAC1
Pathway	868086	Rap1 signaling pathway	2.347e-11	8.339e-10	14	KRAS,RAF1,MET,IGF1R,MAPK14,BRAF,EGFR,PIK3CA,FGFR1,FGFR2,MAPK1,MAPK3,RAC1,VEGFA
Pathway	83048	MAPK signaling pathway	2.521e-11	8.649e-10	15	MYC,KRAS,RAF1,MAPK14,BRAF,EGFR,PAK1,SRF,FGFR1,FGFR2,MAPK1,MAPK3,MAPK7,RAC1,MAP3K3
GO: Biological Process	GO:2000145	regulation of cell motility	4.604e-11	9.518e-10	17	RAF1,MET,IGF1R,MAPK14,CAMK1D,BRAF,EGFR,PIN1,CSNK2B,SNAI2,DAB2,SRF,LAMA5,MAPK1,HAS2,RAC1,VEGFA
GO: Biological Process	GO:0030030	cell projection organization	5.225e-11	1.074e-09	23	KRAS,RAF1,MET,ERBB2,IGF1R,CAMK1D,EGFR,CSNK2B,CD44,DAB2,PAK1,SRF,LAMA5,HMGB1,WWTR1,FGFR1,FGFR2,SCRIB,MAPK1,MAPK3,CUX1,RAC1,VEGFA
GO: Biological Process	GO:0048514	blood vessel morphogenesis	5.278e-11	1.078e-09	16	FOXM1,EPO,ERBB2,MKL2,MAPK14,PIK3CA,YAP1,SRF,LAMA5,FGFR1,FGFR2,CAV1,HAS2,MAPK7,MTDH,VEGFA
GO: Biological Process	GO:0010243	response to organonitrogen compound	5.505e-11	1.117e-09	19	MYC,CDKN1B,KRAS,RAF1,PARP1,IGF1R,MAPK14,BRAF,EGFR,YBX1,PIK3CA,PAK1,LRP6,BIRC2,FGFR1,FGFR2,MAPK1,MAPK3,GSK3A
GO: Biological Process	GO:0060541	respiratory system development	5.659e-11	1.141e-09	12	KRAS,EGFR,LAMA5,LRP6,FGFR1,FGFR2,FOXA1,PTHLH,CTSZ,CUX1,AXIN1,VEGFA
GO: Biological Process	GO:0016055	Wnt signaling pathway	5.987e-11	1.2e-09	14	MYC,MAPK14,YAP1,CSNK2B,SNAI2,CD44,DAB2,LRP6,WWTR1,FGFR2,CAV1,GSK3A,RAC1,AXIN1
GO: Biological Process	GO:0031175	neuron projection development	6.258e-11	1.242e-09	20	KRAS,RAF1,MET,ERBB2,IGF1R,CAMK1D,EGFR,CSNK2B,CD44,DAB2,PAK1,SRF,HMGB1,FGFR1,FGFR2,MAPK1,MAPK3,CUX1,RAC1,VEGFA
GO: Biological Process	GO:0042060	wound healing	6.269e-11	1.242e-09	18	MYC,KRAS,RAF1,ERBB2,MAPK14,PIK3CA,SNAI2,CD44,PAK1,SRF,SCRIB,CAV1,MAPK1,MAPK3,EZH2,YWHAZ,RAC1,VEGFA
GO: Biological Process	GO:0045087	innate immune response	6.924e-11	1.36e-09	20	CDKN1B,KRAS,RAF1,ERBB2,MAPK14,EGFR,PIK3CA,PIN1,CD44,PAK1,BIRC2,HMGB1,FGFR1,FGFR2,MAPK1,MAPK3,MAPK7,GSK3A,GAB2,RAC1
GO: Biological Process	GO:0014706	striated muscle tissue development	6.949e-11	1.36e-09	14	MYC,EPO,MET,MKL2,MAPK14,PIN1,SRF,LRP6,FGFR1,FGFR2,CAV1,GSK3A,DDX5,VEGFA
GO: Biological Process	GO:0043588	skin development	7.21e-11	1.403e-09	14	IGF1R,EGFR,YAP1,TP63,SRF,LAMA5,FGFR1,FGFR2,SCRIB,EZH2,PTHLH,CUX1,CLDN1,RAC1
GO: Biological Process	GO:0007173	epidermal growth factor receptor signaling pathway	8.065e-11	1.56e-09	12	CDKN1B,KRAS,RAF1,ERBB2,PAG1,EGFR,PIK3CA,FGFR1,FGFR2,MAPK1,MAPK3,GSK3A
GO: Biological Process	GO:0043434	response to peptide hormone	8.672e-11	1.668e-09	15	CDKN1B,KRAS,RAF1,PARP1,IGF1R,BRAF,YBX1,PIK3CA,PAK1,LRP6,FGFR1,FGFR2,MAPK1,MAPK3,GSK3A
GO: Biological Process	GO:0080134	regulation of response to stress	9.196e-11	1.758e-09	21	MYC,FOXM1,EPO,MET,IGF1R,MAPK14,EGFR,TP63,SNAI2,CD44,DAB2,PAK1,BIRC2,CAV1,MAPK1,MAPK3,MAPK7,RAC1,DDX5,AXIN1,VEGFA
Pathway	868085	Ras signaling pathway	5.522e-11	1.831e-09	14	KRAS,RAF1,MET,IGF1R,EGFR,PIK3CA,PAK1,FGFR1,FGFR2,MAPK1,MAPK3,GAB2,RAC1,VEGFA
GO: Biological Process	GO:0034504	protein localization to nucleus	9.651e-11	1.835e-09	13	PARP1,MAPK14,EGFR,TRPS1,SNAI2,DNAJB6,DAB2,WWTR1,MAPK1,MAPK3,MAPK7,ECT2,AXIN1
GO: Biological Process	GO:0048568	embryonic organ development	9.849e-11	1.86e-09	15	MYC,CDX2,MKL2,EGFR,YAP1,DNAJB6,SRF,LRP6,FGFR1,FGFR2,SCRIB,MAPK1,RAC1,AXIN1,VEGFA
GO: Biological Process	GO:0048666	neuron development	9.896e-11	1.86e-09	21	KRAS,RAF1,MET,ERBB2,IGF1R,CAMK1D,EGFR,CSNK2B,CD44,DAB2,PAK1,SRF,HMGB1,FGFR1,FGFR2,SCRIB,MAPK1,MAPK3,CUX1,RAC1,VEGFA
GO: Biological Process	GO:0038127	ERBB signaling pathway	1.032e-10	1.928e-09	12	CDKN1B,KRAS,RAF1,ERBB2,PAG1,EGFR,PIK3CA,FGFR1,FGFR2,MAPK1,MAPK3,GSK3A
GO: Biological Process	GO:0050776	regulation of immune response	1.055e-10	1.961e-09	19	CDKN1B,KRAS,RAF1,ERBB2,PAG1,MAPK14,EGFR,PIK3CA,CD44,PAK1,BIRC2,FGFR1,FGFR2,MAPK1,MAPK3,MAPK7,GSK3A,GAB2,RAC1
Pathway	530741	Signaling by ERBB4	6.92e-11	2.221e-09	12	CDKN1B,KRAS,RAF1,ERBB2,EGFR,PIK3CA,YAP1,FGFR1,FGFR2,MAPK1,MAPK3,GSK3A
GO: Biological Process	GO:0032869	cellular response to insulin stimulus	1.251e-10	2.312e-09	12	KRAS,RAF1,PARP1,IGF1R,YBX1,PIK3CA,PAK1,FGFR1,FGFR2,MAPK1,MAPK3,GSK3A
GO: Biological Process	GO:0051049	regulation of transport	1.451e-10	2.667e-09	25	MYC,EPO,MET,PARP1,MAPK14,CAMK1D,BRAF,EGFR,KCNH1,SNAI2,DAB2,CD274,HMGB1,WWTR1,CAV1,MAPK1,MAPK3,MAPK7,ECT2,YWHAZ,GSK3A,GAB2,RAC1,AXIN1,VEGFA
GO: Biological Process	GO:0006606	protein import into nucleus	1.512e-10	2.733e-09	12	PARP1,MAPK14,EGFR,TRPS1,SNAI2,DAB2,WWTR1,MAPK1,MAPK3,MAPK7,ECT2,AXIN1
GO: Biological Process	GO:1902593	single-organism nuclear import	1.512e-10	2.733e-09	12	PARP1,MAPK14,EGFR,TRPS1,SNAI2,DAB2,WWTR1,MAPK1,MAPK3,MAPK7,ECT2,AXIN1
GO: Biological Process	GO:0044744	protein targeting to nucleus	1.512e-10	2.733e-09	12	PARP1,MAPK14,EGFR,TRPS1,SNAI2,DAB2,WWTR1,MAPK1,MAPK3,MAPK7,ECT2,AXIN1
Pathway	M13863	MAPKinase Signaling Pathway	8.88e-11	2.761e-09	10	MYC,RAF1,MAPK14,BRAF,PAK1,MAPK1,MAPK3,MAPK7,RAC1,MAP3K3
GO: Biological Process	GO:0070371	ERK1 and ERK2 cascade	1.606e-10	2.887e-09	11	ERBB2,BRAF,EGFR,PIN1,CD44,DAB2,FGFR2,CAV1,MAPK1,MAPK3,VEGFA
Pathway	83106	Colorectal cancer	9.651e-11	2.91e-09	9	MYC,KRAS,RAF1,BRAF,PIK3CA,MAPK1,MAPK3,RAC1,AXIN1
GO: Biological Process	GO:0048608	reproductive structure development	1.72e-10	3.076e-09	15	CDKN1B,HOXA10,MET,CDX2,IGF1R,EGFR,TP63,CD44,DNAJB6,LRP6,BIRC2,FGFR2,MAPK1,FOXA1,VEGFA
GO: Biological Process	GO:0051170	nuclear import	1.821e-10	3.239e-09	12	PARP1,MAPK14,EGFR,TRPS1,SNAI2,DAB2,WWTR1,MAPK1,MAPK3,MAPK7,ECT2,AXIN1
GO: Molecular Function	GO:0016773	phosphotransferase activity, alcohol group as acceptor	2.012e-11	3.282e-09	19	RAF1,MET,ERBB2,IGF1R,MAPK14,CAMK1D,BRAF,EGFR,PIK3CA,KCNH1,CSNK2B,PAK1,FGFR1,FGFR2,MAPK1,MAPK3,MAPK7,GSK3A,MAP3K3
GO: Molecular Function	GO:0005057	receptor signaling protein activity	2.591e-11	3.282e-09	11	CDKN1B,RAF1,ERBB2,MAPK14,BRAF,EGFR,PAK1,MAPK1,MAPK3,MAPK7,MAP3K3
GO: Biological Process	GO:0061458	reproductive system development	1.94e-10	3.433e-09	15	CDKN1B,HOXA10,MET,CDX2,IGF1R,EGFR,TP63,CD44,DNAJB6,LRP6,BIRC2,FGFR2,MAPK1,FOXA1,VEGFA
GO: Biological Process	GO:0050673	epithelial cell proliferation	1.992e-10	3.505e-09	13	MYC,CDKN1B,ERBB2,EGFR,YAP1,TP63,SNAI2,DAB2,LRP6,FGFR2,CAV1,MAPK1,VEGFA
GO: Biological Process	GO:0040012	regulation of locomotion	2.123e-10	3.716e-09	17	RAF1,MET,IGF1R,MAPK14,CAMK1D,BRAF,EGFR,PIN1,CSNK2B,SNAI2,DAB2,SRF,LAMA5,MAPK1,HAS2,RAC1,VEGFA
Pathway	M14512	Influence of Ras and Rho proteins on G1 to S Transition	1.282e-10	3.752e-09	7	CDKN1B,RAF1,PIK3CA,PAK1,MAPK1,MAPK3,RAC1
GO: Biological Process	GO:1901698	response to nitrogen compound	2.177e-10	3.791e-09	19	MYC,CDKN1B,KRAS,RAF1,PARP1,IGF1R,MAPK14,BRAF,EGFR,YBX1,PIK3CA,PAK1,LRP6,BIRC2,FGFR1,FGFR2,MAPK1,MAPK3,GSK3A
Pathway	106343	Signaling by FGFR	1.378e-10	3.918e-09	12	CDKN1B,KRAS,RAF1,ERBB2,BRAF,EGFR,PIK3CA,FGFR1,FGFR2,MAPK1,MAPK3,GSK3A
Pathway	685550	DAP12 signaling	1.484e-10	4.102e-09	12	CDKN1B,KRAS,RAF1,ERBB2,EGFR,PIK3CA,FGFR1,FGFR2,MAPK1,MAPK3,GSK3A,RAC1
Pathway	852705	MicroRNAs in cancer	1.67e-10	4.492e-09	15	MYC,CDKN1B,KRAS,RAF1,MET,ERBB2,EGFR,PIK3CA,TP63,CD44,MAPK1,MAPK7,FSCN1,EZH2,VEGFA
Domain	IPR017441	Protein_kinase_ATP_BS	1.968e-11	4.972e-09	15	RAF1,MET,ERBB2,IGF1R,MAPK14,CAMK1D,BRAF,EGFR,PAK1,FGFR1,FGFR2,MAPK1,MAPK3,MAPK7,GSK3A
Domain	IPR011009	Kinase-like_dom	2.666e-11	4.972e-09	17	RAF1,MET,ERBB2,IGF1R,MAPK14,CAMK1D,BRAF,EGFR,PIK3CA,PAK1,FGFR1,FGFR2,MAPK1,MAPK3,MAPK7,GSK3A,MAP3K3
Domain	PS00107	PROTEIN_KINASE_ATP	2.688e-11	4.972e-09	16	RAF1,MET,ERBB2,IGF1R,MAPK14,CAMK1D,BRAF,EGFR,PAK1,FGFR1,FGFR2,MAPK1,MAPK3,MAPK7,GSK3A,MAP3K3
GO: Biological Process	GO:0033043	regulation of organelle organization	3.128e-10	5.418e-09	18	MYC,CDKN1B,MET,IGF1R,BRAF,PIN1,TRPS1,SNAI2,PAK1,FGFR2,CAV1,MAPK1,MAPK3,ECT2,YWHAZ,GSK3A,RAC1,VEGFA
GO: Biological Process	GO:0042692	muscle cell differentiation	3.523e-10	6.069e-09	13	KRAS,MET,MKL2,MAPK14,YBX1,KCNH1,PIN1,SRF,FGFR2,EZH2,GSK3A,AXIN1,VEGFA
GO: Biological Process	GO:0006935	chemotaxis	3.572e-10	6.122e-09	17	KRAS,RAF1,MET,ERBB2,MAPK14,CAMK1D,EGFR,CSNK2B,SNAI2,PAK1,HMGB1,FGFR1,SCRIB,MAPK1,MAPK3,RAC1,VEGFA
GO: Biological Process	GO:0042330	taxis	3.655e-10	6.233e-09	17	KRAS,RAF1,MET,ERBB2,MAPK14,CAMK1D,EGFR,CSNK2B,SNAI2,PAK1,HMGB1,FGFR1,SCRIB,MAPK1,MAPK3,RAC1,VEGFA
Pathway	198779	MAPK signaling pathway	2.455e-10	6.427e-09	12	MYC,KRAS,RAF1,MAPK14,BRAF,EGFR,PAK1,SRF,MAPK1,MAPK3,MAPK7,RAC1
Pathway	198770	IL-5 Signaling Pathway	2.609e-10	6.656e-09	9	CDKN1B,KRAS,RAF1,MAPK14,MAPK1,MAPK3,YWHAZ,GSK3A,RAC1
GO: Biological Process	GO:0046777	protein autophosphorylation	3.994e-10	6.776e-09	11	MET,ERBB2,IGF1R,MAPK14,EGFR,PAK1,FGFR1,FGFR2,MAPK3,MAP3K3,VEGFA
GO: Biological Process	GO:0060828	regulation of canonical Wnt signaling pathway	4.077e-10	6.881e-09	10	MAPK14,YAP1,SNAI2,DAB2,LRP6,WWTR1,FGFR2,CAV1,GSK3A,AXIN1
GO: Biological Process	GO:0022603	regulation of anatomical structure morphogenesis	4.208e-10	7.059e-09	18	MYC,MET,ERBB2,MAPK14,BRAF,SNAI2,DAB2,LRP6,WWTR1,FGFR1,FGFR2,MAPK7,FOXA1,EZH2,MTDH,CUX1,RAC1,VEGFA
GO: Biological Process	GO:0050678	regulation of epithelial cell proliferation	4.225e-10	7.059e-09	12	MYC,CDKN1B,ERBB2,EGFR,YAP1,TP63,SNAI2,DAB2,LRP6,FGFR2,CAV1,VEGFA
Pathway	138044	Trk receptor signaling mediated by the MAPK pathway	2.999e-10	7.278e-09	7	RAF1,MAPK14,BRAF,SRF,MAPK1,MAPK3,MAPK7
Pathway	198834	MAPK Cascade	2.999e-10	7.278e-09	7	KRAS,RAF1,MAPK14,BRAF,MAPK1,MAPK3,MAP3K3
GO: Biological Process	GO:0045597	positive regulation of cell differentiation	4.495e-10	7.472e-09	17	EPO,MET,CDX2,MAPK14,BRAF,TP63,PIN1,SNAI2,DAB2,SRF,WWTR1,FGFR1,FOXA1,EZH2,ECT2,CUX1,VEGFA
Domain	IPR000719	Prot_kinase_cat_dom	6.565e-11	8.239e-09	16	RAF1,MET,ERBB2,IGF1R,MAPK14,CAMK1D,BRAF,EGFR,PAK1,FGFR1,FGFR2,MAPK1,MAPK3,MAPK7,GSK3A,MAP3K3
Domain	PS50011	PROTEIN_KINASE_DOM	7.423e-11	8.239e-09	16	RAF1,MET,ERBB2,IGF1R,MAPK14,CAMK1D,BRAF,EGFR,PAK1,FGFR1,FGFR2,MAPK1,MAPK3,MAPK7,GSK3A,MAP3K3
GO: Biological Process	GO:0048762	mesenchymal cell differentiation	5.228e-10	8.647e-09	10	SNAI2,DAB2,LAMA5,LRP6,WWTR1,FGFR1,FGFR2,HAS2,FOXA1,EZH2
GO: Molecular Function	GO:0004702	receptor signaling protein serine/threonine kinase activity	1.05e-10	9.971e-09	9	RAF1,MAPK14,BRAF,EGFR,PAK1,MAPK1,MAPK3,MAPK7,MAP3K3
Pathway	83116	Chronic myeloid leukemia	4.385e-10	1.02e-08	9	MYC,CDKN1B,KRAS,RAF1,BRAF,PIK3CA,MAPK1,MAPK3,GAB2
Pathway	P00021	FGF signaling pathway	4.408e-10	1.02e-08	10	RAF1,MAPK14,PIK3CA,FGFR1,FGFR2,MAPK1,MAPK3,YWHAZ,RAC1,MAP3K3
GO: Biological Process	GO:0060070	canonical Wnt signaling pathway	6.266e-10	1.031e-08	11	MYC,MAPK14,YAP1,SNAI2,DAB2,LRP6,WWTR1,FGFR2,CAV1,GSK3A,AXIN1
GO: Biological Process	GO:0017038	protein import	6.413e-10	1.05e-08	12	PARP1,MAPK14,EGFR,TRPS1,SNAI2,DAB2,WWTR1,MAPK1,MAPK3,MAPK7,ECT2,AXIN1
Pathway	106337	Signaling by EGFR	4.843e-10	1.095e-08	12	CDKN1B,KRAS,RAF1,ERBB2,PAG1,EGFR,PIK3CA,FGFR1,FGFR2,MAPK1,MAPK3,GSK3A
GO: Biological Process	GO:0070849	response to epidermal growth factor	7.194e-10	1.172e-08	6	BRAF,EGFR,SNAI2,DAB2,MAPK1,MAPK3
Pathway	530768	Signaling by EGFR in Cancer	5.52e-10	1.22e-08	12	CDKN1B,KRAS,RAF1,ERBB2,PAG1,EGFR,PIK3CA,FGFR1,FGFR2,MAPK1,MAPK3,GSK3A
Pathway	685549	DAP12 interactions	5.889e-10	1.274e-08	12	CDKN1B,KRAS,RAF1,ERBB2,EGFR,PIK3CA,FGFR1,FGFR2,MAPK1,MAPK3,GSK3A,RAC1
GO: Molecular Function	GO:0016301	kinase activity	1.886e-10	1.434e-08	19	RAF1,MET,ERBB2,IGF1R,MAPK14,CAMK1D,BRAF,EGFR,PIK3CA,KCNH1,CSNK2B,PAK1,FGFR1,FGFR2,MAPK1,MAPK3,MAPK7,GSK3A,MAP3K3
Disease	ctd:D010051	Ovarian Neoplasms	1.435e-10	1.513e-08	10	MYC,CDKN1B,KRAS,MET,ERBB2,EGFR,YAP1,TP63,MAPK1,MAPK3
GO: Biological Process	GO:0009628	response to abiotic stimulus	9.533e-10	1.546e-08	20	MYC,CDKN1B,KRAS,RAF1,EPO,MAPK14,NDRG1,BRAF,EGFR,YAP1,TP63,SNAI2,PAK1,SRF,BIRC2,CAV1,MAPK3,ECT2,RAC1,VEGFA
GO: Biological Process	GO:0001775	cell activation	1.007e-09	1.625e-08	19	RAF1,ERBB2,PAG1,MAPK14,NDRG1,BRAF,EGFR,PIK3CA,PAK1,SRF,CD274,HMGB1,CAV1,MAPK1,MAPK3,YWHAZ,GAB2,RAC1,VEGFA
GO: Biological Process	GO:0035272	exocrine system development	1.063e-09	1.707e-08	7	MET,IGF1R,EGFR,SNAI2,LAMA5,FGFR1,FGFR2
GO: Biological Process	GO:0032868	response to insulin	1.077e-09	1.721e-08	12	KRAS,RAF1,PARP1,IGF1R,YBX1,PIK3CA,PAK1,FGFR1,FGFR2,MAPK1,MAPK3,GSK3A
Pathway	160957	Downstream signaling of activated FGFR	8.216e-10	1.739e-08	11	CDKN1B,KRAS,RAF1,ERBB2,EGFR,PIK3CA,FGFR1,FGFR2,MAPK1,MAPK3,GSK3A
Pathway	198784	MicroRNAs in cardiomyocyte hypertrophy	8.538e-10	1.77e-08	10	RAF1,IGF1R,MAPK14,PIK3CA,LRP6,FGFR2,MAPK1,MAPK3,MAPK7,RAC1
GO: Biological Process	GO:0097285	cell-type specific apoptotic process	1.236e-09	1.966e-08	14	MYC,KRAS,EPO,IGF1R,BRAF,PIK3CA,TP63,PIN1,CD44,LRP6,FGFR2,CAV1,MAPK7,VEGFA
GO: Biological Process	GO:0070372	regulation of ERK1 and ERK2 cascade	1.255e-09	1.987e-08	10	ERBB2,BRAF,EGFR,PIN1,CD44,DAB2,FGFR2,CAV1,MAPK3,VEGFA
GO: Biological Process	GO:0007517	muscle organ development	1.283e-09	2.021e-08	13	MYC,EPO,MET,MKL2,MAPK14,PIN1,LAMA5,LRP6,FGFR1,FGFR2,CAV1,GSK3A,DDX5
Pathway	198874	Regulation of Actin Cytoskeleton	1.025e-09	2.081e-08	11	KRAS,RAF1,BRAF,EGFR,PIK3CA,PAK1,FGFR1,FGFR2,MAPK1,MAPK3,RAC1
GO: Biological Process	GO:0060284	regulation of cell development	1.586e-09	2.482e-08	17	EPO,MET,MAPK14,CAMK1D,BRAF,PIN1,DAB2,LRP6,WWTR1,FGFR1,CAV1,FOXA1,EZH2,ECT2,CUX1,GSK3A,VEGFA
GO: Biological Process	GO:0001570	vasculogenesis	1.591e-09	2.482e-08	8	FOXM1,EPO,YAP1,FGFR1,FGFR2,CAV1,HAS2,VEGFA
Pathway	161006	Signal transduction by L1	1.256e-09	2.499e-08	7	EGFR,CSNK2B,PAK1,FGFR1,MAPK1,MAPK3,RAC1
Pathway	83119	Non-small cell lung cancer	1.303e-09	2.542e-08	8	KRAS,RAF1,ERBB2,BRAF,EGFR,PIK3CA,MAPK1,MAPK3
GO: Biological Process	GO:0040007	growth	1.66e-09	2.578e-08	19	FOXM1,CDKN1B,PARP1,ERBB2,MAPK14,PIK3CA,YAP1,PIN1,CD44,DAB2,SRF,LRP6,FGFR1,FGFR2,EZH2,PTHLH,GSK3A,DDX5,VEGFA
GO: Biological Process	GO:0072091	regulation of stem cell proliferation	1.743e-09	2.694e-08	8	MYC,YAP1,TP63,SNAI2,LRP6,FGFR1,FGFR2,VEGFA
GO: Biological Process	GO:0030334	regulation of cell migration	1.921e-09	2.956e-08	15	MET,IGF1R,MAPK14,CAMK1D,BRAF,EGFR,CSNK2B,SNAI2,DAB2,SRF,LAMA5,MAPK1,HAS2,RAC1,VEGFA
GO: Biological Process	GO:0008286	insulin receptor signaling pathway	2.044e-09	3.13e-08	10	KRAS,RAF1,IGF1R,YBX1,PIK3CA,FGFR1,FGFR2,MAPK1,MAPK3,GSK3A
GO: Biological Process	GO:0001501	skeletal system development	2.06e-09	3.14e-08	14	MYC,HOXA10,MAPK14,TP63,TRPS1,SNAI2,CD44,LRP6,FGFR1,FGFR2,MAPK3,HAS2,PTHLH,AXIN1
GO: Biological Process	GO:0051403	stress-activated MAPK cascade	2.255e-09	3.423e-08	11	MYC,FOXM1,IGF1R,MAPK14,DAB2,PAK1,MAPK1,MAPK3,MAPK7,AXIN1,VEGFA
GO: Biological Process	GO:0048667	cell morphogenesis involved in neuron differentiation	2.363e-09	3.569e-08	16	KRAS,RAF1,MET,ERBB2,IGF1R,EGFR,CSNK2B,PAK1,FGFR1,FGFR2,SCRIB,MAPK1,MAPK3,CUX1,RAC1,VEGFA
Pathway	106385	Downstream signal transduction	1.933e-09	3.698e-08	11	CDKN1B,KRAS,RAF1,ERBB2,EGFR,PIK3CA,FGFR1,FGFR2,MAPK1,MAPK3,GSK3A
GO: Molecular Function	GO:0019899	enzyme binding	5.947e-10	3.766e-08	24	FOXM1,CDKN1B,RAF1,HOXA10,MET,PARP1,ERBB2,NDRG1,BRAF,EGFR,PIN1,CD44,PAK1,CAV1,MAPK1,MAPK3,MAPK7,ECT2,GMNN,YWHAZ,GSK3A,RAC1,DDX5,AXIN1
GO: Biological Process	GO:0008544	epidermis development	2.633e-09	3.96e-08	12	IGF1R,EGFR,YAP1,TP63,LAMA5,FGFR1,FGFR2,SCRIB,EZH2,PTHLH,CUX1,RAC1
GO: Biological Process	GO:0051726	regulation of cell cycle	2.651e-09	3.968e-08	18	MYC,FOXM1,CDKN1B,MET,IGF1R,NDRG1,EGFR,TP63,PIN1,LRP6,BIRC2,FGFR1,FGFR2,SCRIB,FOXA1,EZH2,ECT2,GMNN
GO: Biological Process	GO:0060341	regulation of cellular localization	2.689e-09	3.998e-08	19	EPO,PARP1,MAPK14,BRAF,EGFR,SNAI2,DAB2,CD274,WWTR1,CAV1,MAPK1,MAPK3,MAPK7,ECT2,YWHAZ,GSK3A,GAB2,AXIN1,VEGFA
GO: Biological Process	GO:0043009	chordate embryonic development	2.695e-09	3.998e-08	16	CDX2,MKL2,EGFR,YBX1,DNAJB6,DAB2,SRF,LRP6,FGFR1,FGFR2,SCRIB,MAPK1,FOXA1,DDX5,AXIN1,VEGFA
GO: Biological Process	GO:0031098	stress-activated protein kinase signaling cascade	2.788e-09	4.117e-08	11	MYC,FOXM1,IGF1R,MAPK14,DAB2,PAK1,MAPK1,MAPK3,MAPK7,AXIN1,VEGFA
Pathway	101143	Neurotrophin signaling pathway	2.208e-09	4.144e-08	10	KRAS,RAF1,MAPK14,BRAF,PIK3CA,MAPK1,MAPK3,MAPK7,RAC1,MAP3K3
GO: Biological Process	GO:0051336	regulation of hydrolase activity	2.853e-09	4.195e-08	21	MYC,FOXM1,CDKN1B,RAF1,ERBB2,EGFR,PIN1,CD44,DNAJB6,BIRC2,HMGB1,FGFR1,FGFR2,SCRIB,CAV1,MAPK7,EZH2,ECT2,GSK3A,AXIN1,VEGFA
GO: Biological Process	GO:0007507	heart development	2.938e-09	4.3e-08	14	RAF1,EPO,ERBB2,MKL2,YAP1,PIN1,SNAI2,SRF,LRP6,FGFR1,FGFR2,HAS2,GSK3A,VEGFA
Pathway	530734	Signaling by ERBB2	2.367e-09	4.361e-08	11	CDKN1B,KRAS,RAF1,ERBB2,EGFR,PIK3CA,FGFR1,FGFR2,MAPK1,MAPK3,GSK3A
GO: Biological Process	GO:0001837	epithelial to mesenchymal transition	3.203e-09	4.668e-08	8	SNAI2,DAB2,LRP6,WWTR1,FGFR2,HAS2,FOXA1,EZH2
GO: Biological Process	GO:0009792	embryo development ending in birth or egg hatching	3.275e-09	4.752e-08	16	CDX2,MKL2,EGFR,YBX1,DNAJB6,DAB2,SRF,LRP6,FGFR1,FGFR2,SCRIB,MAPK1,FOXA1,DDX5,AXIN1,VEGFA
Pathway	83066	VEGF signaling pathway	2.638e-09	4.773e-08	8	KRAS,RAF1,MAPK14,PIK3CA,MAPK1,MAPK3,RAC1,VEGFA
GO: Biological Process	GO:0001701	in utero embryonic development	3.305e-09	4.775e-08	13	CDX2,MKL2,EGFR,YBX1,DNAJB6,DAB2,SRF,FGFR1,FGFR2,MAPK1,DDX5,AXIN1,VEGFA
Disease	ctd:D002294	Carcinoma, Squamous Cell	5.894e-10	4.974e-08	10	KRAS,MET,EGFR,PIK3CA,TP63,CSNK2B,FGFR1,MAPK1,MAPK3,VEGFA
GO: Biological Process	GO:0071375	cellular response to peptide hormone stimulus	3.489e-09	5.002e-08	12	KRAS,RAF1,PARP1,IGF1R,YBX1,PIK3CA,PAK1,FGFR1,FGFR2,MAPK1,MAPK3,GSK3A
GO: Biological Process	GO:0033365	protein localization to organelle	3.493e-09	5.002e-08	16	PARP1,MAPK14,EGFR,TRPS1,SNAI2,DNAJB6,DAB2,WWTR1,MAPK1,MAPK3,MAPK7,EZH2,ECT2,YWHAZ,AXIN1,VEGFA
Pathway	198845	Insulin Signaling	3.081e-09	5.474e-08	11	RAF1,IGF1R,MAPK14,PIK3CA,SRF,MAPK1,MAPK3,MAPK7,GSK3A,RAC1,MAP3K3
GO: Biological Process	GO:0030879	mammary gland development	4.065e-09	5.796e-08	9	ERBB2,IGF1R,LRP6,FGFR2,SCRIB,CAV1,MAPK1,PTHLH,VEGFA
GO: Biological Process	GO:0030324	lung development	4.359e-09	6.188e-08	10	KRAS,EGFR,LAMA5,FGFR1,FGFR2,FOXA1,PTHLH,CTSZ,CUX1,VEGFA
Pathway	P00036	Interleukin signaling pathway	3.588e-09	6.206e-08	9	MYC,CDKN1B,RAF1,BRAF,PIK3CA,SRF,MAPK1,MAPK3,MAPK7
Pathway	530736	GRB2 events in ERBB2 signaling	3.618e-09	6.206e-08	6	KRAS,RAF1,ERBB2,EGFR,MAPK1,MAPK3
GO: Biological Process	GO:0014031	mesenchymal cell development	4.59e-09	6.485e-08	9	SNAI2,DAB2,LAMA5,LRP6,WWTR1,FGFR2,HAS2,FOXA1,EZH2
GO: Biological Process	GO:0002053	positive regulation of mesenchymal cell proliferation	4.607e-09	6.485e-08	6	MYC,TP63,LRP6,FGFR1,FGFR2,VEGFA
Pathway	P00047	PDGF signaling pathway	3.849e-09	6.491e-08	10	MYC,RAF1,BRAF,PIK3CA,SRF,MAPK1,MAPK3,MAPK7,GSK3A,GAB2
GO: Biological Process	GO:1901653	cellular response to peptide	5.075e-09	7.114e-08	12	KRAS,RAF1,PARP1,IGF1R,YBX1,PIK3CA,PAK1,FGFR1,FGFR2,MAPK1,MAPK3,GSK3A
GO: Biological Process	GO:0030855	epithelial cell differentiation	5.23e-09	7.299e-08	15	YAP1,TP63,LAMA5,WWTR1,FGFR1,FGFR2,SCRIB,CAV1,FOXA1,EZH2,PTHLH,CUX1,GSK3A,RAC1,VEGFA
GO: Biological Process	GO:0030323	respiratory tube development	5.279e-09	7.337e-08	10	KRAS,EGFR,LAMA5,FGFR1,FGFR2,FOXA1,PTHLH,CTSZ,CUX1,VEGFA
Pathway	83110	Glioma	4.437e-09	7.358e-08	8	KRAS,RAF1,IGF1R,BRAF,EGFR,PIK3CA,MAPK1,MAPK3
GO: Biological Process	GO:0007435	salivary gland morphogenesis	5.482e-09	7.587e-08	6	MET,EGFR,SNAI2,LAMA5,FGFR1,FGFR2
GO: Biological Process	GO:0000186	activation of MAPKK activity	6.603e-09	9.101e-08	7	KRAS,RAF1,BRAF,EGFR,MAPK1,MAPK3,MAP3K3
Pathway	530735	SHC1 events in ERBB2 signaling	6.287e-09	1.025e-07	6	KRAS,RAF1,ERBB2,EGFR,MAPK1,MAPK3
GO: Biological Process	GO:0042306	regulation of protein import into nucleus	7.767e-09	1.066e-07	9	PARP1,MAPK14,EGFR,SNAI2,DAB2,WWTR1,MAPK7,ECT2,AXIN1
Disease	ctd:D007680	Kidney Neoplasms	1.581e-09	1.112e-07	6	CDKN1B,RAF1,NDRG1,BRAF,MAPK1,MAPK3
GO: Biological Process	GO:0007431	salivary gland development	8.969e-09	1.226e-07	6	MET,EGFR,SNAI2,LAMA5,FGFR1,FGFR2
Pathway	83082	Fc epsilon RI signaling pathway	8.105e-09	1.265e-07	8	KRAS,RAF1,MAPK14,PIK3CA,MAPK1,MAPK3,GAB2,RAC1
Pathway	198807	Alpha6-Beta4 Integrin Signaling Pathway	8.105e-09	1.265e-07	8	MET,ERBB2,EGFR,PIK3CA,PAK1,LAMA5,YWHAZ,RAC1
Pathway	PW:0000102	The extracellular signal-regulated RAF/MEK/ERK signaling	8.135e-09	1.265e-07	6	KRAS,RAF1,BRAF,EGFR,MAPK1,MAPK3
Pathway	106384	Signaling by PDGF	8.266e-09	1.265e-07	11	CDKN1B,KRAS,RAF1,ERBB2,EGFR,PIK3CA,FGFR1,FGFR2,MAPK1,MAPK3,GSK3A
GO: Biological Process	GO:0048858	cell projection morphogenesis	9.393e-09	1.279e-07	17	KRAS,RAF1,MET,ERBB2,IGF1R,EGFR,CSNK2B,PAK1,LAMA5,WWTR1,FGFR1,FGFR2,MAPK1,MAPK3,CUX1,RAC1,VEGFA
GO: Biological Process	GO:0072001	renal system development	9.773e-09	1.325e-07	11	MYC,YAP1,TP63,CD44,LAMA5,WWTR1,FGFR1,FGFR2,HAS2,CUX1,VEGFA
Pathway	137994	CDC42 signaling events	9.091e-09	1.371e-07	8	RAF1,MAPK14,BRAF,PIK3CA,PAK1,MAPK1,MAPK3,RAC1
GO: Biological Process	GO:0051090	regulation of sequence-specific DNA binding transcription factor activity	1.032e-08	1.394e-07	12	KRAS,IGF1R,MAPK14,CAMK1D,SRF,LRP6,MAPK1,MAPK3,FOXA1,MTDH,PTHLH,VEGFA
Pathway	137999	Integrins in angiogenesis	9.489e-09	1.409e-07	7	CDKN1B,IGF1R,PIK3CA,MAPK1,MAPK3,RAC1,VEGFA
GO: Biological Process	GO:0051345	positive regulation of hydrolase activity	1.084e-08	1.458e-07	17	MYC,FOXM1,CDKN1B,ERBB2,EGFR,PIN1,DNAJB6,HMGB1,FGFR1,FGFR2,SCRIB,CAV1,EZH2,ECT2,GSK3A,AXIN1,VEGFA
Pathway	137930	Signaling events mediated by Hepatocyte Growth Factor Receptor (c-Met)	1.018e-08	1.489e-07	8	RAF1,MET,PIK3CA,PAK1,MAPK1,MAPK3,GAB2,RAC1
GO: Biological Process	GO:0010464	regulation of mesenchymal cell proliferation	1.218e-08	1.632e-07	6	MYC,TP63,LRP6,FGFR1,FGFR2,VEGFA
GO: Biological Process	GO:0007155	cell adhesion	1.231e-08	1.643e-07	19	ERBB2,MAPK14,BRAF,EGFR,SNAI2,CD44,DNAJB6,DAB2,SRF,LAMA5,LRP6,SCRIB,HAS2,MAPK7,FOXA1,MUC4,CLDN1,RAC1,VEGFA
GO: Molecular Function	GO:0016772	transferase activity, transferring phosphorus-containing groups	3.037e-09	1.648e-07	19	RAF1,MET,ERBB2,IGF1R,MAPK14,CAMK1D,BRAF,EGFR,PIK3CA,KCNH1,CSNK2B,PAK1,FGFR1,FGFR2,MAPK1,MAPK3,MAPK7,GSK3A,MAP3K3
GO: Biological Process	GO:0030111	regulation of Wnt signaling pathway	1.244e-08	1.652e-07	10	MAPK14,YAP1,SNAI2,DAB2,LRP6,WWTR1,FGFR2,CAV1,GSK3A,AXIN1
GO: Biological Process	GO:0032990	cell part morphogenesis	1.318e-08	1.743e-07	17	KRAS,RAF1,MET,ERBB2,IGF1R,EGFR,CSNK2B,PAK1,LAMA5,WWTR1,FGFR1,FGFR2,MAPK1,MAPK3,CUX1,RAC1,VEGFA
GO: Biological Process	GO:2001236	regulation of extrinsic apoptotic signaling pathway	1.342e-08	1.768e-07	9	RAF1,YAP1,TRPS1,SNAI2,DAB2,FGFR1,CAV1,MAPK7,VEGFA
GO: Biological Process	GO:1902589	single-organism organelle organization	1.347e-08	1.768e-07	25	MYC,CDKN1B,KRAS,RAF1,MET,PARP1,IGF1R,BRAF,PIN1,TRPS1,SNAI2,DNAJB6,PAK1,SRF,FGFR2,CAV1,MAPK3,FSCN1,EZH2,ECT2,YWHAZ,GSK3A,RAC1,AXIN1,VEGFA
GO: Biological Process	GO:0032870	cellular response to hormone stimulus	1.358e-08	1.776e-07	14	KRAS,RAF1,PARP1,IGF1R,EGFR,YBX1,PIK3CA,CSNK2B,PAK1,FGFR1,FGFR2,MAPK1,MAPK3,GSK3A
Pathway	695200	HIF-1 signaling pathway	1.27e-08	1.831e-07	9	CDKN1B,EPO,ERBB2,IGF1R,EGFR,PIK3CA,MAPK1,MAPK3,VEGFA
GO: Biological Process	GO:0022610	biological adhesion	1.432e-08	1.865e-07	19	ERBB2,MAPK14,BRAF,EGFR,SNAI2,CD44,DNAJB6,DAB2,SRF,LAMA5,LRP6,SCRIB,HAS2,MAPK7,FOXA1,MUC4,CLDN1,RAC1,VEGFA
Pathway	M287	Erk1/Erk2 Mapk Signaling pathway	1.319e-08	1.87e-07	6	MYC,RAF1,IGF1R,EGFR,MAPK1,MAPK3
Pathway	106339	GRB2 events in EGFR signaling	1.334e-08	1.87e-07	5	KRAS,RAF1,EGFR,MAPK1,MAPK3
GO: Biological Process	GO:2000027	regulation of organ morphogenesis	1.491e-08	1.934e-07	9	MYC,MET,SNAI2,DAB2,LRP6,FGFR1,FGFR2,RAC1,VEGFA
GO: Biological Process	GO:1900180	regulation of protein localization to nucleus	1.57e-08	2.029e-07	9	PARP1,MAPK14,EGFR,SNAI2,DAB2,WWTR1,MAPK7,ECT2,AXIN1
GO: Biological Process	GO:0007049	cell cycle	1.586e-08	2.042e-07	23	MYC,FOXM1,CDKN1B,MET,IGF1R,MAPK14,NDRG1,EGFR,TP63,PIN1,CSNK2B,LRP6,BIRC2,FGFR1,FGFR2,SCRIB,MAPK1,MAPK3,MAPK7,FOXA1,EZH2,ECT2,GMNN
GO: Biological Process	GO:0003007	heart morphogenesis	1.603e-08	2.056e-07	10	EPO,MKL2,YAP1,SNAI2,SRF,LRP6,FGFR2,HAS2,GSK3A,VEGFA
GO: Biological Process	GO:0016202	regulation of striated muscle tissue development	1.653e-08	2.111e-07	8	MKL2,MAPK14,PIN1,LRP6,FGFR1,FGFR2,GSK3A,DDX5
Pathway	755440	Prostate Cancer	1.625e-08	2.246e-07	9	MYC,RAF1,MAPK14,NDRG1,PIK3CA,PAK1,MAPK1,MAPK3,FOXA1
Pathway	M7739	Links between Pyk2 and Map Kinases	1.655e-08	2.255e-07	6	RAF1,MAPK14,PAK1,MAPK1,MAPK3,RAC1
GO: Biological Process	GO:1901861	regulation of muscle tissue development	1.887e-08	2.392e-07	8	MKL2,MAPK14,PIN1,LRP6,FGFR1,FGFR2,GSK3A,DDX5
GO: Biological Process	GO:0048634	regulation of muscle organ development	1.887e-08	2.392e-07	8	MKL2,MAPK14,PIN1,LRP6,FGFR1,FGFR2,GSK3A,DDX5
Pathway	P00005	Angiogenesis	1.933e-08	2.599e-07	10	RAF1,MAPK14,BRAF,PIK3CA,PAK1,FGFR1,MAPK1,MAPK3,AXIN1,VEGFA
Pathway	106463	Signalling to p38 via RIT and RIN	1.992e-08	2.608e-07	5	KRAS,RAF1,BRAF,MAPK1,MAPK3
Pathway	106340	SHC1 events in EGFR signaling	1.992e-08	2.608e-07	5	KRAS,RAF1,EGFR,MAPK1,MAPK3
GO: Biological Process	GO:0097191	extrinsic apoptotic signaling pathway	2.137e-08	2.698e-07	10	RAF1,YAP1,TRPS1,SNAI2,DAB2,FGFR1,CAV1,MAPK7,GSK3A,VEGFA
GO: Biological Process	GO:0014070	response to organic cyclic compound	2.164e-08	2.722e-07	16	CDKN1B,KRAS,EPO,IGF1R,BRAF,EGFR,SNAI2,DAB2,LRP6,BIRC2,CAV1,MAPK1,MAPK3,FOXA1,GSK3A,AXIN1
GO: Biological Process	GO:0007411	axon guidance	2.249e-08	2.808e-07	12	KRAS,RAF1,MET,ERBB2,EGFR,CSNK2B,PAK1,FGFR1,MAPK1,MAPK3,RAC1,VEGFA
GO: Biological Process	GO:0097485	neuron projection guidance	2.249e-08	2.808e-07	12	KRAS,RAF1,MET,ERBB2,EGFR,CSNK2B,PAK1,FGFR1,MAPK1,MAPK3,RAC1,VEGFA
GO: Biological Process	GO:0048812	neuron projection morphogenesis	2.296e-08	2.856e-07	15	KRAS,RAF1,MET,ERBB2,IGF1R,EGFR,CSNK2B,PAK1,FGFR1,FGFR2,MAPK1,MAPK3,CUX1,RAC1,VEGFA
GO: Biological Process	GO:0034613	cellular protein localization	2.349e-08	2.911e-07	20	PARP1,MAPK14,EGFR,TRPS1,SNAI2,DNAJB6,DAB2,PAK1,LAMA5,WWTR1,CAV1,MAPK1,MAPK3,MAPK7,EZH2,ECT2,YWHAZ,RAC1,AXIN1,VEGFA
Pathway	137976	IL2-mediated signaling events	2.305e-08	2.979e-07	7	MYC,RAF1,MAPK14,PIK3CA,MAPK1,MAPK3,GAB2
GO: Biological Process	GO:0007409	axonogenesis	2.514e-08	3.091e-07	14	KRAS,RAF1,MET,ERBB2,IGF1R,EGFR,CSNK2B,PAK1,FGFR1,FGFR2,MAPK1,MAPK3,RAC1,VEGFA
GO: Biological Process	GO:0071417	cellular response to organonitrogen compound	2.514e-08	3.091e-07	13	KRAS,RAF1,PARP1,IGF1R,EGFR,YBX1,PIK3CA,PAK1,FGFR1,FGFR2,MAPK1,MAPK3,GSK3A
GO: Biological Process	GO:0003006	developmental process involved in reproduction	2.538e-08	3.109e-07	15	CDKN1B,HOXA10,MET,CDX2,IGF1R,EGFR,TP63,CD44,DNAJB6,LRP6,BIRC2,FGFR2,MAPK1,FOXA1,VEGFA
GO: Biological Process	GO:0070727	cellular macromolecule localization	2.547e-08	3.109e-07	20	PARP1,MAPK14,EGFR,TRPS1,SNAI2,DNAJB6,DAB2,PAK1,LAMA5,WWTR1,CAV1,MAPK1,MAPK3,MAPK7,EZH2,ECT2,YWHAZ,RAC1,AXIN1,VEGFA
GO: Biological Process	GO:0006952	defense response	2.668e-08	3.245e-07	22	CDKN1B,KRAS,RAF1,ERBB2,MAPK14,CAMK1D,EGFR,PIK3CA,PIN1,CD44,PAK1,BIRC2,HMGB1,FGFR1,FGFR2,MAPK1,MAPK3,MAPK7,YWHAZ,GSK3A,GAB2,RAC1
Pathway	198799	Wnt Signaling Pathway NetPath	2.606e-08	3.324e-07	9	RAF1,PIN1,CSNK2B,DAB2,LRP6,MAPK1,MAPK3,RAC1,AXIN1
GO: Biological Process	GO:0042770	signal transduction in response to DNA damage	2.769e-08	3.356e-07	8	FOXM1,CDKN1B,MAPK14,NDRG1,TP63,SNAI2,CD44,DDX5
GO: Biological Process	GO:0045936	negative regulation of phosphate metabolic process	2.905e-08	3.495e-07	12	MYC,FOXM1,CDKN1B,MET,IGF1R,PIN1,DAB2,LRP6,WWTR1,CAV1,MAPK7,GSK3A
GO: Biological Process	GO:0010563	negative regulation of phosphorus metabolic process	2.905e-08	3.495e-07	12	MYC,FOXM1,CDKN1B,MET,IGF1R,PIN1,DAB2,LRP6,WWTR1,CAV1,MAPK7,GSK3A
GO: Biological Process	GO:0050878	regulation of body fluid levels	2.916e-08	3.495e-07	15	KRAS,RAF1,MAPK14,PIK3CA,TP63,CD44,SRF,CAV1,MAPK1,MAPK3,HAS2,YWHAZ,CLDN1,RAC1,VEGFA
GO: Biological Process	GO:0032872	regulation of stress-activated MAPK cascade	3e-08	3.583e-07	9	MYC,FOXM1,IGF1R,DAB2,PAK1,MAPK1,MAPK3,AXIN1,VEGFA
GO: Biological Process	GO:0071214	cellular response to abiotic stimulus	3.05e-08	3.616e-07	10	MYC,EPO,MAPK14,EGFR,YAP1,TP63,SNAI2,CAV1,MAPK3,ECT2
GO: Biological Process	GO:0051146	striated muscle cell differentiation	3.05e-08	3.616e-07	10	KRAS,MET,MAPK14,YBX1,KCNH1,PIN1,SRF,EZH2,GSK3A,VEGFA
Pathway	106466	ARMS-mediated activation	2.884e-08	3.633e-07	5	KRAS,RAF1,BRAF,MAPK1,MAPK3
GO: Biological Process	GO:0070302	regulation of stress-activated protein kinase signaling cascade	3.147e-08	3.717e-07	9	MYC,FOXM1,IGF1R,DAB2,PAK1,MAPK1,MAPK3,AXIN1,VEGFA
Pathway	137960	Osteopontin-mediated events	3.112e-08	3.871e-07	6	PIK3CA,CD44,PAK1,MAPK1,MAPK3,RAC1
GO: Biological Process	GO:0048598	embryonic morphogenesis	3.341e-08	3.933e-07	14	MYC,HOXA10,YAP1,TP63,DNAJB6,SRF,LAMA5,LRP6,FGFR1,FGFR2,SCRIB,MAPK7,RAC1,AXIN1
GO: Biological Process	GO:0016485	protein processing	3.41e-08	4e-07	15	MYC,FOXM1,CDKN1B,RAF1,PARP1,CD44,DNAJB6,DAB2,BIRC2,HMGB1,CAV1,PTHLH,CTSZ,AXIN1,VEGFA
GO: Biological Process	GO:0048738	cardiac muscle tissue development	3.459e-08	4.043e-07	9	EPO,MKL2,PIN1,SRF,LRP6,FGFR1,FGFR2,GSK3A,VEGFA
GO: Biological Process	GO:0030178	negative regulation of Wnt signaling pathway	3.538e-08	4.121e-07	8	MAPK14,SNAI2,DAB2,LRP6,WWTR1,CAV1,GSK3A,AXIN1
GO: Biological Process	GO:0010463	mesenchymal cell proliferation	3.603e-08	4.182e-07	6	MYC,TP63,LRP6,FGFR1,FGFR2,VEGFA
GO: Biological Process	GO:0010638	positive regulation of organelle organization	3.945e-08	4.563e-07	11	CDKN1B,MET,IGF1R,BRAF,SNAI2,PAK1,CAV1,MAPK3,YWHAZ,GSK3A,RAC1
GO: Biological Process	GO:0006913	nucleocytoplasmic transport	4.045e-08	4.663e-07	12	PARP1,MAPK14,EGFR,TRPS1,SNAI2,DAB2,WWTR1,MAPK1,MAPK3,MAPK7,ECT2,AXIN1
GO: Biological Process	GO:0045787	positive regulation of cell cycle	4.229e-08	4.858e-07	8	MYC,MET,IGF1R,EGFR,LRP6,FGFR1,FGFR2,FOXA1
GO: Biological Process	GO:0061564	axon development	4.408e-08	5.045e-07	14	KRAS,RAF1,MET,ERBB2,IGF1R,EGFR,CSNK2B,PAK1,FGFR1,FGFR2,MAPK1,MAPK3,RAC1,VEGFA
GO: Biological Process	GO:0007178	transmembrane receptor protein serine/threonine kinase signaling pathway	4.472e-08	5.074e-07	11	MYC,PARP1,MAPK14,PIN1,CSNK2B,TRPS1,DAB2,WWTR1,CAV1,MAPK3,AXIN1
GO: Biological Process	GO:0016337	single organismal cell-cell adhesion	4.472e-08	5.074e-07	11	MAPK14,EGFR,SNAI2,CD44,DNAJB6,SRF,LRP6,SCRIB,HAS2,MAPK7,FOXA1
GO: Biological Process	GO:0060445	branching involved in salivary gland morphogenesis	4.479e-08	5.074e-07	5	MET,SNAI2,LAMA5,FGFR1,FGFR2
Pathway	119304	Progesterone-mediated oocyte maturation	4.223e-08	5.124e-07	8	KRAS,RAF1,IGF1R,MAPK14,BRAF,PIK3CA,MAPK1,MAPK3
Pathway	730348	IRS-related events triggered by IGF1R	4.223e-08	5.124e-07	8	KRAS,RAF1,IGF1R,PIK3CA,FGFR1,FGFR2,MAPK1,MAPK3
GO: Biological Process	GO:0051169	nuclear transport	4.629e-08	5.226e-07	12	PARP1,MAPK14,EGFR,TRPS1,SNAI2,DAB2,WWTR1,MAPK1,MAPK3,MAPK7,ECT2,AXIN1
Pathway	83117	Acute myeloid leukemia	4.449e-08	5.334e-07	7	MYC,KRAS,RAF1,BRAF,PIK3CA,MAPK1,MAPK3
GO: Biological Process	GO:0051604	protein maturation	4.813e-08	5.415e-07	15	MYC,FOXM1,CDKN1B,RAF1,PARP1,CD44,DNAJB6,DAB2,BIRC2,HMGB1,CAV1,PTHLH,CTSZ,AXIN1,VEGFA
Pathway	M14899	Angiotensin II mediated activation of JNK Pathway via Pyk2 dependent signaling	4.576e-08	5.42e-07	6	RAF1,EGFR,PAK1,MAPK1,MAPK3,RAC1
GO: Biological Process	GO:1902582	single-organism intracellular transport	4.843e-08	5.43e-07	20	EPO,PARP1,CDX2,MAPK14,EGFR,TRPS1,SNAI2,DAB2,LRP6,WWTR1,CAV1,MAPK1,MAPK3,MAPK7,ECT2,YWHAZ,CUX1,GSK3A,GAB2,AXIN1
GO: Biological Process	GO:0001525	angiogenesis	4.882e-08	5.456e-07	12	EPO,ERBB2,MAPK14,PIK3CA,SRF,LAMA5,FGFR1,FGFR2,CAV1,MAPK7,MTDH,VEGFA
GO: Biological Process	GO:0018108	peptidyl-tyrosine phosphorylation	5.061e-08	5.637e-07	11	EPO,MET,ERBB2,IGF1R,EGFR,CD44,FGFR1,FGFR2,CAV1,MAPK3,VEGFA
GO: Biological Process	GO:0030850	prostate gland development	5.158e-08	5.726e-07	6	CDKN1B,IGF1R,TP63,CD44,FGFR2,FOXA1
GO: Biological Process	GO:0046822	regulation of nucleocytoplasmic transport	5.221e-08	5.776e-07	9	PARP1,MAPK14,EGFR,SNAI2,DAB2,WWTR1,MAPK7,ECT2,AXIN1
Pathway	P00010	B cell activation	5.036e-08	5.827e-07	7	RAF1,MAPK14,PIK3CA,MAPK1,MAPK3,RAC1,MAP3K3
Pathway	P00056	VEGF signaling pathway	5.036e-08	5.827e-07	7	RAF1,MAPK14,BRAF,PIK3CA,MAPK1,MAPK3,VEGFA
GO: Biological Process	GO:0001667	ameboidal-type cell migration	5.352e-08	5.901e-07	10	MET,MAPK14,BRAF,PIK3CA,CSNK2B,SNAI2,SRF,LAMA5,LRP6,VEGFA
GO: Biological Process	GO:0018212	peptidyl-tyrosine modification	5.381e-08	5.914e-07	11	EPO,MET,ERBB2,IGF1R,EGFR,CD44,FGFR1,FGFR2,CAV1,MAPK3,VEGFA
GO: Biological Process	GO:0072594	establishment of protein localization to organelle	5.421e-08	5.938e-07	13	PARP1,MAPK14,EGFR,TRPS1,SNAI2,DAB2,WWTR1,MAPK1,MAPK3,MAPK7,ECT2,YWHAZ,AXIN1
Pathway	83089	Regulation of actin cytoskeleton	5.534e-08	6.129e-07	11	KRAS,RAF1,BRAF,EGFR,PIK3CA,PAK1,FGFR1,FGFR2,MAPK1,MAPK3,RAC1
Pathway	730346	IGF1R signaling cascade	5.542e-08	6.129e-07	8	KRAS,RAF1,IGF1R,PIK3CA,FGFR1,FGFR2,MAPK1,MAPK3
Pathway	730345	Signaling by Type 1 Insulin-like Growth Factor 1 Receptor (IGF1R)	5.542e-08	6.129e-07	8	KRAS,RAF1,IGF1R,PIK3CA,FGFR1,FGFR2,MAPK1,MAPK3
Pathway	730347	SHC-related events triggered by IGF1R	5.605e-08	6.129e-07	5	KRAS,RAF1,IGF1R,MAPK1,MAPK3
Pathway	106465	Frs2-mediated activation	5.605e-08	6.129e-07	5	KRAS,RAF1,BRAF,MAPK1,MAPK3
GO: Biological Process	GO:0072089	stem cell proliferation	5.967e-08	6.515e-07	8	MYC,YAP1,TP63,SNAI2,LRP6,FGFR1,FGFR2,VEGFA
GO: Molecular Function	GO:0004674	protein serine/threonine kinase activity	1.422e-08	6.753e-07	13	RAF1,MAPK14,CAMK1D,BRAF,EGFR,PIK3CA,CSNK2B,PAK1,MAPK1,MAPK3,MAPK7,GSK3A,MAP3K3
GO: Biological Process	GO:1901699	cellular response to nitrogen compound	6.366e-08	6.927e-07	13	KRAS,RAF1,PARP1,IGF1R,EGFR,YBX1,PIK3CA,PAK1,FGFR1,FGFR2,MAPK1,MAPK3,GSK3A
Pathway	M19043	Adrenergic Pathway	6.565e-08	7.1e-07	6	RAF1,MAPK14,BRAF,EGFR,PIK3CA,MAPK1
GO: Biological Process	GO:0090090	negative regulation of canonical Wnt signaling pathway	6.647e-08	7.209e-07	7	MAPK14,SNAI2,DAB2,WWTR1,CAV1,GSK3A,AXIN1
GO: Biological Process	GO:0006974	cellular response to DNA damage stimulus	6.723e-08	7.268e-07	15	MYC,FOXM1,CDKN1B,PARP1,MAPK14,NDRG1,EGFR,YAP1,TP63,SNAI2,CD44,HMGB1,MAPK1,MAPK3,DDX5
GO: Biological Process	GO:0001822	kidney development	7.119e-08	7.671e-07	10	MYC,YAP1,CD44,LAMA5,WWTR1,FGFR1,FGFR2,HAS2,CUX1,VEGFA
Pathway	83091	GnRH signaling pathway	7.201e-08	7.704e-07	8	KRAS,RAF1,MAPK14,EGFR,MAPK1,MAPK3,MAPK7,MAP3K3
Pathway	M10547	Role of MAL in Rho-Mediated Activation of SRF	7.572e-08	8e-07	5	RAF1,SRF,MAPK1,MAPK3,RAC1
Pathway	M19358	Signaling of Hepatocyte Growth Factor Receptor	7.799e-08	8e-07	6	RAF1,MET,PIK3CA,PAK1,MAPK1,MAPK3
Pathway	106460	Signalling to ERKs	7.799e-08	8e-07	6	KRAS,RAF1,MAPK14,BRAF,MAPK1,MAPK3
Pathway	M10287	fMLP induced chemokine gene expression in HMC-1 cells	7.799e-08	8e-07	6	RAF1,MAPK14,PAK1,MAPK1,MAPK3,RAC1
GO: Biological Process	GO:0030155	regulation of cell adhesion	7.707e-08	8.277e-07	11	ERBB2,BRAF,SNAI2,CD44,DAB2,SRF,LAMA5,HAS2,MAPK7,FOXA1,VEGFA
Pathway	MAP_kinase_activity	MAP kinase activity	8.411e-08	8.54e-07	4	MAPK14,MAPK1,MAPK3,MAPK7
GO: Molecular Function	GO:0019900	kinase binding	2.133e-08	9.007e-07	14	FOXM1,RAF1,BRAF,EGFR,PIN1,CD44,PAK1,CAV1,MAPK1,MAPK7,YWHAZ,GSK3A,RAC1,AXIN1
Pathway	137940	Signaling events mediated by VEGFR1 and VEGFR2	9.05e-08	9.096e-07	7	PIK3CA,PAK1,CAV1,MAPK1,MAPK3,RAC1,VEGFA
GO: Biological Process	GO:0007265	Ras protein signal transduction	8.523e-08	9.125e-07	13	FOXM1,KRAS,RAF1,EPO,ERBB2,MAPK14,PIN1,SCRIB,MAPK1,MAPK3,EZH2,ECT2,RAC1
Pathway	672451	TSLP Signaling Pathway	9.217e-08	9.126e-07	6	MYC,MAPK14,PIK3CA,MAPK1,MAPK3,GAB2
Pathway	173973	Hepatitis C	9.263e-08	9.126e-07	9	KRAS,RAF1,MAPK14,BRAF,EGFR,PIK3CA,MAPK1,MAPK3,CLDN1
GO: Biological Process	GO:0072073	kidney epithelium development	8.741e-08	9.328e-07	8	MYC,YAP1,CD44,LAMA5,WWTR1,FGFR1,FGFR2,VEGFA
GO: Biological Process	GO:1902532	negative regulation of intracellular signal transduction	8.914e-08	9.482e-07	11	MYC,FOXM1,EPO,IGF1R,PIN1,SNAI2,CD44,DAB2,CAV1,MAPK7,GSK3A
Pathway	106464	Prolonged ERK activation events	1.005e-07	9.802e-07	5	KRAS,RAF1,BRAF,MAPK1,MAPK3
GO: Biological Process	GO:0002684	positive regulation of immune system process	9.3e-08	9.86e-07	15	PAG1,MAPK14,CAMK1D,PIK3CA,CD44,PAK1,CD274,BIRC2,CAV1,MAPK1,MAPK3,MAPK7,GAB2,RAC1,VEGFA
Pathway	160958	FRS2-mediated cascade	1.084e-07	1.047e-06	6	KRAS,RAF1,FGFR1,FGFR2,MAPK1,MAPK3
GO: Biological Process	GO:0008285	negative regulation of cell proliferation	1.071e-07	1.132e-06	14	MYC,CDKN1B,RAF1,ERBB2,CSNK2B,SNAI2,DAB2,PAK1,SRF,CD274,LRP6,FGFR2,CAV1,PTHLH
Pathway	138058	BCR signaling pathway	1.256e-07	1.202e-06	7	RAF1,PAG1,MAPK14,PIK3CA,MAPK1,MAPK3,RAC1
GO: Biological Process	GO:0051052	regulation of DNA metabolic process	1.147e-07	1.209e-06	10	MYC,FOXM1,EPO,MET,IGF1R,EGFR,PIK3CA,GMNN,GSK3A,RAC1
Pathway	M2623	IGF-1 Signaling Pathway	1.313e-07	1.244e-06	5	RAF1,IGF1R,PIK3CA,SRF,MAPK3
GO: Biological Process	GO:0048015	phosphatidylinositol-mediated signaling	1.215e-07	1.276e-06	9	CDKN1B,ERBB2,IGF1R,EGFR,PIK3CA,FGFR1,FGFR2,GSK3A,GAB2
Pathway	M295	Genes related to PIP3 signaling in cardiac myocytes	1.396e-07	1.31e-06	7	MYC,CDKN1B,MET,PIK3CA,PAK1,YWHAZ,GSK3A
GO: Biological Process	GO:0048017	inositol lipid-mediated signaling	1.265e-07	1.324e-06	9	CDKN1B,ERBB2,IGF1R,EGFR,PIK3CA,FGFR1,FGFR2,GSK3A,GAB2
GO: Biological Process	GO:0060740	prostate gland epithelium morphogenesis	1.347e-07	1.406e-06	5	IGF1R,TP63,CD44,FGFR2,FOXA1
GO: Biological Process	GO:2000116	regulation of cysteine-type endopeptidase activity	1.481e-07	1.54e-06	9	MYC,FOXM1,CDKN1B,RAF1,CD44,DNAJB6,BIRC2,HMGB1,VEGFA
Pathway	M18719	Role of ERBB2 in Signal Transduction and Oncology	1.691e-07	1.572e-06	5	RAF1,EGFR,PIK3CA,MAPK1,MAPK3
Pathway	106341	GAB1 signalosome	1.746e-07	1.609e-06	8	CDKN1B,ERBB2,PAG1,EGFR,PIK3CA,FGFR1,FGFR2,GSK3A
Disease	ctd:D013274	Stomach Neoplasms	2.887e-08	1.741e-06	13	MYC,CDKN1B,KRAS,MET,ERBB2,EGFR,PIK3CA,CD44,BIRC2,FGFR2,CAV1,MAPK1,MAPK3
Pathway	672452	TWEAK Signaling Pathway	1.988e-07	1.798e-06	6	RAF1,MAPK14,BIRC2,MAPK1,MAPK3,RAC1
Pathway	205110	Interleukin-2 signaling	1.988e-07	1.798e-06	6	KRAS,RAF1,PIK3CA,MAPK1,MAPK3,GAB2
GO: Biological Process	GO:0006605	protein targeting	1.761e-07	1.826e-06	13	PARP1,MAPK14,EGFR,TRPS1,SNAI2,DAB2,WWTR1,MAPK1,MAPK3,MAPK7,ECT2,YWHAZ,AXIN1
GO: Molecular Function	GO:0019901	protein kinase binding	4.845e-08	1.841e-06	13	FOXM1,RAF1,BRAF,EGFR,PIN1,CD44,PAK1,MAPK1,MAPK7,YWHAZ,GSK3A,RAC1,AXIN1
Pathway	PW:0000602	altered extracellular signal-regulated RAF/MEK/ERK signaling	2.132e-07	1.911e-06	3	KRAS,RAF1,BRAF
Pathway	M19613	Multiple antiapoptotic pathways from IGF-1R signaling lead to BAD phosphorylation	2.151e-07	1.911e-06	5	RAF1,IGF1R,PIK3CA,MAPK1,MAPK3
GO: Biological Process	GO:0060512	prostate gland morphogenesis	1.85e-07	1.913e-06	5	IGF1R,TP63,CD44,FGFR2,FOXA1
GO: Biological Process	GO:0044702	single organism reproductive process	1.896e-07	1.953e-06	18	CDKN1B,HOXA10,EPO,MET,CDX2,IGF1R,EGFR,TP63,CD44,DNAJB6,EIF5A2,LRP6,BIRC2,FGFR2,CAV1,MAPK1,FOXA1,VEGFA
GO: Biological Process	GO:0022414	reproductive process	1.927e-07	1.98e-06	19	CDKN1B,HOXA10,EPO,MET,CDX2,IGF1R,EGFR,TP63,CD44,DNAJB6,EIF5A2,LRP6,BIRC2,FGFR2,CAV1,MAPK1,FOXA1,PTHLH,VEGFA
GO: Biological Process	GO:0033157	regulation of intracellular protein transport	2.088e-07	2.138e-06	9	PARP1,MAPK14,EGFR,SNAI2,DAB2,WWTR1,MAPK7,ECT2,AXIN1
GO: Biological Process	GO:2000648	positive regulation of stem cell proliferation	2.149e-07	2.195e-06	6	MYC,TP63,LRP6,FGFR1,FGFR2,VEGFA
Pathway	105691	RAF/MAP kinase cascade	2.501e-07	2.202e-06	4	KRAS,RAF1,MAPK1,MAPK3
Pathway	645275	Signaling by FGFR mutants	2.631e-07	2.297e-06	6	KRAS,PIK3CA,FGFR1,FGFR2,CUX1,GAB2
Pathway	138059	S1P2 pathway	2.704e-07	2.339e-06	5	MAPK14,PAK1,MAPK1,MAPK3,RAC1
Domain	PF07714	Pkinase_Tyr	2.578e-08	2.384e-06	8	RAF1,MET,ERBB2,IGF1R,BRAF,EGFR,FGFR1,FGFR2
GO: Biological Process	GO:0016482	cytoplasmic transport	2.391e-07	2.434e-06	16	EPO,PARP1,CDX2,MAPK14,EGFR,TRPS1,SNAI2,DAB2,WWTR1,CAV1,MAPK1,MAPK3,MAPK7,ECT2,YWHAZ,AXIN1
GO: Biological Process	GO:0071822	protein complex subunit organization	2.462e-07	2.498e-06	21	CDKN1B,RAF1,IGF1R,BRAF,TP63,CSNK2B,DNAJB6,DAB2,PAK1,SRF,EIF5A2,BIRC2,HMGB1,CAV1,MAPK3,FSCN1,ECT2,GMNN,RAC1,AXIN1,VEGFA
GO: Biological Process	GO:0030330	DNA damage response, signal transduction by p53 class mediator	2.55e-07	2.58e-06	7	FOXM1,CDKN1B,NDRG1,TP63,SNAI2,CD44,DDX5
GO: Biological Process	GO:0030168	platelet activation	2.603e-07	2.625e-06	9	RAF1,MAPK14,PIK3CA,SRF,MAPK1,MAPK3,YWHAZ,RAC1,VEGFA
GO: Biological Process	GO:0042592	homeostatic process	2.628e-07	2.642e-06	20	MYC,EPO,MET,PARP1,MAPK14,EGFR,TP63,CD44,SRF,EIF5A2,LRP6,CAV1,HAS2,FOXA1,MUC4,PTHLH,CLDN1,RAC1,AXIN1,VEGFA
Disease	cv:C0684249	Lung cancer	5.84e-08	2.738e-06	5	KRAS,ERBB2,BRAF,EGFR,PIK3CA
Disease	211980	LUNG CANCER	5.84e-08	2.738e-06	5	KRAS,ERBB2,BRAF,EGFR,PIK3CA
Pathway	219801	Integrated Breast Cancer Pathway	3.261e-07	2.798e-06	9	MYC,KRAS,BRAF,EGFR,PAK1,MAPK1,GSK3A,RAC1,VEGFA
GO: Biological Process	GO:0061448	connective tissue development	2.798e-07	2.805e-06	9	MAPK14,TRPS1,SNAI2,CD44,LRP6,FGFR1,MAPK3,FOXA1,PTHLH
Pathway	P00053	T cell activation	3.362e-07	2.837e-06	7	RAF1,BRAF,PIK3CA,PAK1,MAPK1,MAPK3,RAC1
Pathway	137970	EGF receptor (ErbB1) signaling pathway	3.364e-07	2.837e-06	5	EGFR,PIK3CA,PAK1,MAPK1,MAPK3
Pathway	137989	FGF signaling pathway	3.436e-07	2.873e-06	6	MET,PIK3CA,FGFR1,FGFR2,MAPK1,MAPK3
GO: Biological Process	GO:0060627	regulation of vesicle-mediated transport	3.114e-07	3.112e-06	10	CAMK1D,BRAF,DAB2,HMGB1,CAV1,MAPK1,MAPK3,GAB2,RAC1,VEGFA
GO: Biological Process	GO:0044087	regulation of cellular component biogenesis	3.193e-07	3.181e-06	12	CDKN1B,RAF1,BRAF,SNAI2,DNAJB6,PAK1,SRF,BIRC2,HMGB1,CAV1,RAC1,VEGFA
Pathway	137917	Angiopoietin receptor Tie2-mediated signaling	3.909e-07	3.217e-06	6	MAPK14,PIK3CA,PAK1,MAPK1,MAPK3,RAC1
Pathway	137921	Ras signaling in the CD4+ TCR pathway	3.912e-07	3.217e-06	4	RAF1,BRAF,MAPK1,MAPK3
GO: Biological Process	GO:0060976	coronary vasculature development	3.298e-07	3.27e-06	5	EPO,SRF,FGFR1,FGFR2,VEGFA
GO: Biological Process	GO:0030335	positive regulation of cell migration	3.302e-07	3.27e-06	10	MET,IGF1R,MAPK14,CAMK1D,EGFR,SNAI2,DAB2,MAPK1,HAS2,VEGFA
Pathway	105688	Axon guidance	4.1e-07	3.344e-06	11	KRAS,RAF1,MET,ERBB2,EGFR,CSNK2B,PAK1,FGFR1,MAPK1,MAPK3,RAC1
Pathway	160140	Signaling by Interleukins	4.387e-07	3.549e-06	8	KRAS,RAF1,PIK3CA,MAPK1,MAPK3,YWHAZ,GAB2,MAP3K3
Domain	IPR001245	Ser-Thr/Tyr-Pkinase	4.879e-08	3.868e-06	8	RAF1,MET,ERBB2,IGF1R,BRAF,EGFR,FGFR1,FGFR2
GO: Biological Process	GO:2000147	positive regulation of cell motility	3.926e-07	3.877e-06	10	MET,IGF1R,MAPK14,CAMK1D,EGFR,SNAI2,DAB2,MAPK1,HAS2,VEGFA
GO: Biological Process	GO:0007346	regulation of mitotic cell cycle	3.94e-07	3.879e-06	11	MYC,CDKN1B,MET,IGF1R,EGFR,TP63,PIN1,FGFR2,SCRIB,FOXA1,EZH2
Pathway	M1718	Genes related to IL4 rceptor signaling in B lymphocytes	5.064e-07	3.999e-06	5	RAF1,PIK3CA,MAPK1,MAPK3,GSK3A
Pathway	M9070	Transcription factor CREB and its extracellular signals	5.064e-07	3.999e-06	5	MAPK14,PIK3CA,MAPK1,MAPK3,RAC1
Pathway	106461	Signalling to RAS	5.064e-07	3.999e-06	5	KRAS,RAF1,MAPK14,MAPK1,MAPK3
Disease	ctd:D006528	Carcinoma, Hepatocellular	9.492e-08	4.005e-06	11	MYC,FOXM1,CDKN1B,KRAS,MET,IGF1R,EGFR,PIK3CA,CD274,RAC1,AXIN1
Pathway	M7955	Genes related to the insulin receptor pathway	5.656e-07	4.418e-06	6	RAF1,PIK3CA,MAPK1,MAPK3,YWHAZ,GSK3A
Pathway	106426	IRS-mediated signalling	5.684e-07	4.418e-06	7	KRAS,RAF1,PIK3CA,FGFR1,FGFR2,MAPK1,MAPK3
GO: Biological Process	GO:0010800	positive regulation of peptidyl-threonine phosphorylation	4.582e-07	4.498e-06	4	MET,MAPK1,GSK3A,AXIN1
Pathway	M9043	Growth Hormone Signaling Pathway	6.137e-07	4.733e-06	5	RAF1,PIK3CA,SRF,MAPK1,MAPK3
GO: Biological Process	GO:0010035	response to inorganic substance	4.895e-07	4.79e-06	11	CDKN1B,MET,PARP1,NDRG1,BRAF,EGFR,CAV1,MAPK7,EZH2,ECT2,GSK3A
GO: Biological Process	GO:0051216	cartilage development	4.953e-07	4.819e-06	8	MAPK14,TRPS1,SNAI2,CD44,LRP6,FGFR1,MAPK3,PTHLH
GO: Biological Process	GO:2001234	negative regulation of apoptotic signaling pathway	4.953e-07	4.819e-06	8	RAF1,EPO,YAP1,SNAI2,CD44,DAB2,MAPK7,VEGFA
GO: Biological Process	GO:0051272	positive regulation of cellular component movement	5.057e-07	4.906e-06	10	MET,IGF1R,MAPK14,CAMK1D,EGFR,SNAI2,DAB2,MAPK1,HAS2,VEGFA
GO: Biological Process	GO:0051302	regulation of cell division	5.205e-07	5.035e-06	9	MYC,MET,IGF1R,YBX1,TP63,PIN1,FGFR2,ECT2,VEGFA
GO: Biological Process	GO:0008104	protein localization	5.595e-07	5.396e-06	23	PARP1,MAPK14,EGFR,TRPS1,SNAI2,DNAJB6,DAB2,PAK1,CD274,LAMA5,EIF5A2,WWTR1,SCRIB,CAV1,MAPK1,MAPK3,MAPK7,EZH2,ECT2,YWHAZ,RAC1,AXIN1,VEGFA
Pathway	833826	FCERI mediated MAPK activation	7.142e-07	5.424e-06	6	KRAS,RAF1,PAK1,MAPK1,MAPK3,RAC1
Pathway	137958	Endothelins	7.142e-07	5.424e-06	6	RAF1,MAPK14,PAK1,MAPK1,MAPK3,RAC1
GO: Biological Process	GO:0051147	regulation of muscle cell differentiation	5.655e-07	5.438e-06	7	MAPK14,YBX1,PIN1,SRF,FGFR2,EZH2,GSK3A
Pathway	106424	IRS-related events	7.275e-07	5.44e-06	7	KRAS,RAF1,PIK3CA,FGFR1,FGFR2,MAPK1,MAPK3
Pathway	833829	Role of LAT2/NTAL/LAB on calcium mobilization	7.319e-07	5.44e-06	8	CDKN1B,ERBB2,EGFR,PIK3CA,FGFR1,FGFR2,GSK3A,GAB2
Pathway	83112	Thyroid cancer	7.381e-07	5.44e-06	5	MYC,KRAS,BRAF,MAPK1,MAPK3
Pathway	137924	VEGFR1 specific signals	7.381e-07	5.44e-06	5	PIK3CA,CAV1,MAPK1,MAPK3,VEGFA
GO: Molecular Function	GO:0044212	transcription regulatory region DNA binding	1.748e-07	5.597e-06	13	MYC,FOXM1,HOXA10,CDX2,YAP1,TP63,SRF,ZNF217,DLX4,FOXA1,EZH2,GMNN,CUX1
GO: Molecular Function	GO:0000975	regulatory region DNA binding	2.02e-07	5.597e-06	13	MYC,FOXM1,HOXA10,CDX2,YAP1,TP63,SRF,ZNF217,DLX4,FOXA1,EZH2,GMNN,CUX1
GO: Molecular Function	GO:0001067	regulatory region nucleic acid binding	2.02e-07	5.597e-06	13	MYC,FOXM1,HOXA10,CDX2,YAP1,TP63,SRF,ZNF217,DLX4,FOXA1,EZH2,GMNN,CUX1
GO: Molecular Function	GO:0004714	transmembrane receptor protein tyrosine kinase activity	2.062e-07	5.597e-06	6	MET,ERBB2,IGF1R,EGFR,FGFR1,FGFR2
Pathway	169348	Signaling events mediated by focal adhesion kinase	7.997e-07	5.85e-06	6	RAF1,BRAF,PIK3CA,PAK1,MAPK1,RAC1
GO: Biological Process	GO:0040017	positive regulation of locomotion	6.125e-07	5.873e-06	10	MET,IGF1R,MAPK14,CAMK1D,EGFR,SNAI2,DAB2,MAPK1,HAS2,VEGFA
Pathway	530764	Disease	8.213e-07	5.965e-06	21	MYC,CDKN1B,KRAS,RAF1,PARP1,ERBB2,PAG1,BRAF,EGFR,PIK3CA,CD44,WWTR1,FGFR1,FGFR2,MAPK1,MAPK3,HAS2,CUX1,GSK3A,GAB2,RAC1
GO: Biological Process	GO:0007498	mesoderm development	6.287e-07	5.999e-06	7	YAP1,TP63,SRF,FGFR1,FGFR2,AXIN1,VEGFA
GO: Biological Process	GO:0042326	negative regulation of phosphorylation	6.293e-07	5.999e-06	10	MYC,FOXM1,CDKN1B,MET,IGF1R,PIN1,DAB2,LRP6,WWTR1,CAV1
GO: Biological Process	GO:0044092	negative regulation of molecular function	6.318e-07	6.006e-06	16	MYC,CDKN1B,RAF1,EPO,IGF1R,CD44,DNAJB6,DAB2,LRP6,WWTR1,CAV1,MAPK3,MAPK7,PTHLH,GSK3A,VEGFA
Pathway	685535	Constitutive PI3K/AKT Signaling in Cancer	8.531e-07	6.151e-06	7	CDKN1B,ERBB2,EGFR,PIK3CA,FGFR1,FGFR2,GSK3A
GO: Biological Process	GO:0051054	positive regulation of DNA metabolic process	6.625e-07	6.265e-06	7	MYC,FOXM1,EPO,MET,IGF1R,EGFR,RAC1
GO: Biological Process	GO:0040008	regulation of growth	6.629e-07	6.265e-06	13	FOXM1,CDKN1B,PARP1,ERBB2,PIK3CA,YAP1,PIN1,CD44,DAB2,FGFR1,FGFR2,GSK3A,VEGFA
GO: Biological Process	GO:0003008	system process	6.761e-07	6.372e-06	23	MYC,CDKN1B,KRAS,EPO,ERBB2,NDRG1,BRAF,EGFR,PIK3CA,PIN1,SNAI2,DAB2,SRF,FGFR1,CAV1,MAPK1,MAPK3,HAS2,MUC4,CTSZ,GSK3A,AXIN1,VEGFA
GO: Biological Process	GO:0007423	sensory organ development	6.785e-07	6.377e-06	12	MYC,CDKN1B,EGFR,SRF,LRP6,FGFR1,FGFR2,SCRIB,CUX1,RAC1,AXIN1,VEGFA
Pathway	198844	ErbB signaling pathway	8.934e-07	6.395e-06	6	MYC,CDKN1B,KRAS,ERBB2,EGFR,MAPK1
GO: Biological Process	GO:0007264	small GTPase mediated signal transduction	6.853e-07	6.422e-06	14	FOXM1,KRAS,RAF1,EPO,ERBB2,MAPK14,BRAF,PIN1,SCRIB,MAPK1,MAPK3,EZH2,ECT2,RAC1
GO: Biological Process	GO:0048589	developmental growth	7.005e-07	6.545e-06	10	MAPK14,PIN1,SRF,LRP6,FGFR1,FGFR2,EZH2,PTHLH,GSK3A,VEGFA
GO: Biological Process	GO:0001666	response to hypoxia	7.197e-07	6.707e-06	9	CDKN1B,RAF1,EPO,NDRG1,PAK1,SRF,BIRC2,CAV1,VEGFA
GO: Biological Process	GO:0007596	blood coagulation	7.351e-07	6.83e-06	12	KRAS,RAF1,MAPK14,PIK3CA,CD44,SRF,CAV1,MAPK1,MAPK3,YWHAZ,RAC1,VEGFA
GO: Biological Process	GO:0046907	intracellular transport	7.631e-07	7.068e-06	20	EPO,PARP1,CDX2,MAPK14,EGFR,TRPS1,SNAI2,DAB2,LRP6,WWTR1,CAV1,MAPK1,MAPK3,MAPK7,ECT2,YWHAZ,CUX1,GSK3A,GAB2,AXIN1
GO: Biological Process	GO:0030162	regulation of proteolysis	7.649e-07	7.068e-06	12	MYC,FOXM1,CDKN1B,RAF1,CD44,DNAJB6,DAB2,BIRC2,HMGB1,CAV1,AXIN1,VEGFA
Pathway	137977	Neurotrophic factor-mediated Trk receptor signaling	9.959e-07	7.078e-06	6	PIK3CA,PAK1,MAPK1,MAPK3,GAB2,RAC1
GO: Biological Process	GO:0043542	endothelial cell migration	7.731e-07	7.123e-06	7	MET,MAPK14,PIK3CA,CSNK2B,SNAI2,SRF,VEGFA
GO: Biological Process	GO:0050817	coagulation	7.802e-07	7.169e-06	12	KRAS,RAF1,MAPK14,PIK3CA,CD44,SRF,CAV1,MAPK1,MAPK3,YWHAZ,RAC1,VEGFA
Pathway	M1909	EGF Signaling Pathway	1.046e-06	7.331e-06	5	RAF1,EGFR,PIK3CA,SRF,MAPK3
Pathway	138008	a6b1 and a6b4 Integrin signaling	1.046e-06	7.331e-06	5	MET,ERBB2,EGFR,PIK3CA,YWHAZ
GO: Biological Process	GO:0007599	hemostasis	8.116e-07	7.437e-06	12	KRAS,RAF1,MAPK14,PIK3CA,CD44,SRF,CAV1,MAPK1,MAPK3,YWHAZ,RAC1,VEGFA
GO: Biological Process	GO:0036293	response to decreased oxygen levels	8.162e-07	7.459e-06	9	CDKN1B,RAF1,EPO,NDRG1,PAK1,SRF,BIRC2,CAV1,VEGFA
Pathway	106420	Insulin receptor signalling cascade	1.075e-06	7.483e-06	7	KRAS,RAF1,PIK3CA,FGFR1,FGFR2,MAPK1,MAPK3
Domain	IPR003527	MAP_kinase_CS	1.222e-07	7.535e-06	4	MAPK14,MAPK1,MAPK3,MAPK7
Domain	PS01351	MAPK	1.222e-07	7.535e-06	4	MAPK14,MAPK1,MAPK3,MAPK7
Pathway	198827	DNA damage response (only ATM dependent)	1.16e-06	7.957e-06	7	MYC,CDKN1B,ERBB2,HMGB1,MAPK1,RAC1,AXIN1
Pathway	114228	Fc gamma R-mediated phagocytosis	1.16e-06	7.957e-06	7	RAF1,PIK3CA,PAK1,MAPK1,MAPK3,GAB2,RAC1
Pathway	106437	SOS-mediated signalling	1.17e-06	7.977e-06	4	KRAS,RAF1,MAPK1,MAPK3
Pathway	137991	ErbB4 signaling events	1.234e-06	8.354e-06	5	ERBB2,PIK3CA,YAP1,MAPK1,MAPK3
Pathway	137939	Direct p53 effectors	1.321e-06	8.882e-06	8	MET,NDRG1,EGFR,TP63,SNAI2,CAV1,FOXA1,DDX5
GO: Biological Process	GO:0045216	cell-cell junction organization	1.007e-06	9.18e-06	8	SNAI2,SRF,LAMA5,ECT2,MTDH,CLDN1,RAC1,VEGFA
GO: Biological Process	GO:0097193	intrinsic apoptotic signaling pathway	1.012e-06	9.199e-06	9	MYC,EPO,TP63,SNAI2,CD44,CAV1,MAPK7,YWHAZ,DDX5
Pathway	83079	Natural killer cell mediated cytotoxicity	1.398e-06	9.334e-06	8	KRAS,RAF1,BRAF,PIK3CA,PAK1,MAPK1,MAPK3,RAC1
Pathway	161003	L1CAM interactions	1.446e-06	9.477e-06	7	EGFR,CSNK2B,PAK1,FGFR1,MAPK1,MAPK3,RAC1
Pathway	138047	EPHB forward signaling	1.448e-06	9.477e-06	5	PIK3CA,PAK1,MAPK1,MAPK3,RAC1
Pathway	198836	Signaling of Hepatocyte Growth Factor Receptor	1.448e-06	9.477e-06	5	RAF1,PIK3CA,PAK1,MAPK1,MAPK3
Pathway	83086	Long-term depression	1.507e-06	9.736e-06	6	KRAS,RAF1,IGF1R,BRAF,MAPK1,MAPK3
Pathway	672456	Leptin signaling pathway	1.507e-06	9.736e-06	6	RAF1,ERBB2,MAPK14,MAPK1,MAPK3,RAC1
GO: Biological Process	GO:2000641	regulation of early endosome to late endosome transport	1.078e-06	9.766e-06	3	DAB2,MAPK1,MAPK3
GO: Molecular Function	GO:0008134	transcription factor binding	4.062e-07	1.014e-05	12	MYC,PARP1,MAPK14,YBX1,CSNK2B,SRF,HMGB1,MAPK1,FOXA1,MTDH,GMNN,YWHAZ
GO: Molecular Function	GO:0042802	identical protein binding	4.268e-07	1.014e-05	18	RAF1,PARP1,ERBB2,IGF1R,BRAF,EGFR,TP63,CSNK2B,SRF,LRP6,WWTR1,FGFR1,FGFR2,ECT2,YWHAZ,CLDN1,AXIN1,VEGFA
Pathway	106423	SHC-mediated signalling	1.589e-06	1.02e-05	4	KRAS,RAF1,MAPK1,MAPK3
Pathway	138001	mTOR signaling pathway	1.663e-06	1.061e-05	6	RAF1,BRAF,MAPK1,MAPK3,YWHAZ,RAC1
Pathway	138011	CXCR3-mediated signaling events	1.69e-06	1.071e-05	5	RAF1,MAPK14,PIK3CA,MAPK1,MAPK3
GO: Biological Process	GO:0043281	regulation of cysteine-type endopeptidase activity involved in apoptotic process	1.212e-06	1.093e-05	8	MYC,FOXM1,CDKN1B,RAF1,CD44,DNAJB6,HMGB1,VEGFA
GO: Biological Process	GO:0006897	endocytosis	1.216e-06	1.093e-05	12	CAMK1D,PIK3CA,DAB2,PAK1,LRP6,HMGB1,SCRIB,CAV1,MAPK1,MAPK3,RAC1,VEGFA
GO: Biological Process	GO:0032880	regulation of protein localization	1.216e-06	1.093e-05	12	PARP1,MAPK14,EGFR,SNAI2,DAB2,CD274,WWTR1,MAPK7,ECT2,YWHAZ,AXIN1,VEGFA
GO: Biological Process	GO:0070482	response to oxygen levels	1.248e-06	1.118e-05	9	CDKN1B,RAF1,EPO,NDRG1,PAK1,SRF,BIRC2,CAV1,VEGFA
Pathway	99051	Chemokine signaling pathway	1.826e-06	1.15e-05	9	KRAS,RAF1,BRAF,PIK3CA,PAK1,MAPK1,MAPK3,GSK3A,RAC1
GO: Biological Process	GO:0055024	regulation of cardiac muscle tissue development	1.343e-06	1.201e-05	5	PIN1,LRP6,FGFR1,FGFR2,GSK3A
Pathway	137955	ErbB2/ErbB3 signaling events	1.962e-06	1.223e-05	5	RAF1,ERBB2,PIK3CA,MAPK1,MAPK3
Pathway	711361	Oncostatin M Signaling Pathway	2.016e-06	1.223e-05	6	CDKN1B,KRAS,RAF1,MAPK14,MAPK1,MAPK3
Pathway	685534	PI3K/AKT Signaling in Cancer	2.053e-06	1.223e-05	7	CDKN1B,ERBB2,EGFR,PIK3CA,FGFR1,FGFR2,GSK3A
Pathway	198864	IL-6 Signaling Pathway	2.053e-06	1.223e-05	7	RAF1,ERBB2,MAPK14,MAPK1,MAPK3,GAB2,RAC1
Pathway	160961	PI-3K cascade	2.053e-06	1.223e-05	7	CDKN1B,ERBB2,EGFR,PIK3CA,FGFR1,FGFR2,GSK3A
Pathway	198816	Integrin-mediated cell adhesion	2.053e-06	1.223e-05	7	RAF1,BRAF,PAK1,CAV1,MAPK1,MAPK7,RAC1
Pathway	366239	PIP3 activates AKT signaling	2.053e-06	1.223e-05	7	CDKN1B,ERBB2,EGFR,PIK3CA,FGFR1,FGFR2,GSK3A
Pathway	530743	PI3K events in ERBB4 signaling	2.053e-06	1.223e-05	7	CDKN1B,ERBB2,EGFR,PIK3CA,FGFR1,FGFR2,GSK3A
Pathway	530737	PI3K events in ERBB2 signaling	2.053e-06	1.223e-05	7	CDKN1B,ERBB2,EGFR,PIK3CA,FGFR1,FGFR2,GSK3A
Pathway	M4388	Cadmium induces DNA synthesis and proliferation in macrophages	2.109e-06	1.249e-05	4	MYC,RAF1,MAPK1,MAPK3
Disease	ctd:D002289	Carcinoma, Non-Small-Cell Lung	3.411e-07	1.309e-05	8	FOXM1,KRAS,RAF1,MET,NDRG1,EGFR,FGFR1,VEGFA
GO: Biological Process	GO:0001738	morphogenesis of a polarized epithelium	1.485e-06	1.324e-05	5	TP63,DAB2,LAMA5,LRP6,RAC1
Pathway	M6220	Agrin in Postsynaptic Differentiation	2.268e-06	1.335e-05	5	EGFR,PAK1,MAPK1,MAPK3,RAC1
GO: Biological Process	GO:0043933	macromolecular complex subunit organization	1.503e-06	1.336e-05	21	CDKN1B,RAF1,IGF1R,BRAF,TP63,CSNK2B,DNAJB6,DAB2,PAK1,SRF,EIF5A2,BIRC2,HMGB1,CAV1,MAPK3,FSCN1,ECT2,GMNN,RAC1,AXIN1,VEGFA
GO: Biological Process	GO:0070201	regulation of establishment of protein localization	1.589e-06	1.409e-05	11	PARP1,MAPK14,EGFR,SNAI2,DAB2,CD274,WWTR1,MAPK7,ECT2,YWHAZ,AXIN1
Pathway	106474	PI3K/AKT activation	2.511e-06	1.468e-05	7	CDKN1B,ERBB2,EGFR,PIK3CA,FGFR1,FGFR2,GSK3A
Pathway	694606	Hepatitis B	2.523e-06	1.468e-05	8	MYC,CDKN1B,KRAS,RAF1,PIK3CA,MAPK1,MAPK3,YWHAZ
GO: Biological Process	GO:0035412	regulation of catenin import into nucleus	1.675e-06	1.482e-05	4	EGFR,SNAI2,WWTR1,AXIN1
GO: Biological Process	GO:0070613	regulation of protein processing	1.697e-06	1.497e-05	12	MYC,FOXM1,CDKN1B,RAF1,CD44,DNAJB6,DAB2,BIRC2,HMGB1,CAV1,AXIN1,VEGFA
Pathway	698754	AGE/RAGE pathway	2.658e-06	1.538e-05	6	RAF1,MAPK14,EGFR,MAPK1,MAPK3,RAC1
GO: Biological Process	GO:0016192	vesicle-mediated transport	1.754e-06	1.543e-05	17	CAMK1D,BRAF,PIK3CA,DAB2,PAK1,LRP6,HMGB1,FGFR2,SCRIB,CAV1,MAPK1,MAPK3,YWHAZ,CUX1,GAB2,RAC1,VEGFA
Pathway	M8353	Human Cytomegalovirus and Map Kinase Pathways	2.745e-06	1.561e-05	4	MAPK14,PIK3CA,MAPK1,MAPK3
Pathway	198878	Serotonin Receptor 2 and ELK-SRF/GATA4 signaling	2.745e-06	1.561e-05	4	RAF1,SRF,MAPK1,MAPK3
Pathway	138046	Syndecan-1-mediated signaling events	2.745e-06	1.561e-05	4	MET,LAMA5,MAPK1,MAPK3
Pathway	83080	T cell receptor signaling pathway	2.862e-06	1.618e-05	7	KRAS,RAF1,MAPK14,PIK3CA,PAK1,MAPK1,MAPK3
GO: Biological Process	GO:0006461	protein complex assembly	1.879e-06	1.649e-05	17	CDKN1B,RAF1,IGF1R,BRAF,TP63,CSNK2B,DAB2,SRF,BIRC2,HMGB1,CAV1,MAPK3,ECT2,GMNN,RAC1,AXIN1,VEGFA
GO: Biological Process	GO:0050679	positive regulation of epithelial cell proliferation	1.897e-06	1.66e-05	7	MYC,ERBB2,EGFR,TP63,FGFR2,CAV1,VEGFA
GO: Biological Process	GO:0070271	protein complex biogenesis	1.923e-06	1.678e-05	17	CDKN1B,RAF1,IGF1R,BRAF,TP63,CSNK2B,DAB2,SRF,BIRC2,HMGB1,CAV1,MAPK3,ECT2,GMNN,RAC1,AXIN1,VEGFA
Pathway	M8615	IL-2 Receptor Beta Chain in T cell Activation	2.991e-06	1.682e-05	5	MYC,RAF1,PIK3CA,MAPK1,MAPK3
GO: Biological Process	GO:0007389	pattern specification process	1.99e-06	1.732e-05	11	FOXM1,HOXA10,CDX2,TP63,SRF,LRP6,FGFR1,FGFR2,FOXA1,AXIN1,VEGFA
GO: Biological Process	GO:0048705	skeletal system morphogenesis	2.051e-06	1.781e-05	8	MYC,MAPK14,LRP6,FGFR1,FGFR2,HAS2,PTHLH,AXIN1
GO: Biological Process	GO:0001890	placenta development	2.069e-06	1.792e-05	7	MET,CDX2,EGFR,DNAJB6,BIRC2,FGFR2,MAPK1
GO: Biological Process	GO:0045321	leukocyte activation	2.089e-06	1.804e-05	13	ERBB2,PAG1,NDRG1,BRAF,PIK3CA,PAK1,SRF,CD274,HMGB1,CAV1,YWHAZ,GAB2,RAC1
GO: Biological Process	GO:0010942	positive regulation of cell death	2.114e-06	1.821e-05	11	MYC,CDKN1B,CAMK1D,TP63,PIN1,CD44,LRP6,HMGB1,SCRIB,ECT2,RAC1
Pathway	198780	Senescence and Autophagy	3.463e-06	1.9e-05	7	CDKN1B,RAF1,IGF1R,MAPK14,BRAF,CD44,MAPK1
Pathway	M16811	Role of Erk5 in Neuronal Survival	3.513e-06	1.9e-05	4	PIK3CA,MAPK1,MAPK3,MAPK7
Pathway	106421	SHC-related events	3.513e-06	1.9e-05	4	KRAS,RAF1,MAPK1,MAPK3
Pathway	M10401	Telomeres, Telomerase, Cellular Aging, and Immortality	3.513e-06	1.9e-05	4	MYC,KRAS,IGF1R,EGFR
Pathway	M1389	Sprouty regulation of tyrosine kinase signals	3.513e-06	1.9e-05	4	RAF1,EGFR,MAPK1,MAPK3
Pathway	M10145	PTEN dependent cell cycle arrest and apoptosis	3.513e-06	1.9e-05	4	CDKN1B,PIK3CA,MAPK1,MAPK3
Pathway	138048	Nongenotropic Androgen signaling	3.513e-06	1.9e-05	4	RAF1,PIK3CA,MAPK1,MAPK3
GO: Biological Process	GO:0048562	embryonic organ morphogenesis	2.259e-06	1.941e-05	9	MYC,YAP1,SRF,LRP6,FGFR1,FGFR2,SCRIB,RAC1,AXIN1
Pathway	658418	Viral carcinogenesis	3.718e-06	1.999e-05	9	CDKN1B,KRAS,PIK3CA,SRF,SCRIB,MAPK1,MAPK3,YWHAZ,RAC1
GO: Biological Process	GO:0052547	regulation of peptidase activity	2.343e-06	2.008e-05	10	MYC,FOXM1,CDKN1B,RAF1,CD44,DNAJB6,BIRC2,HMGB1,CAV1,VEGFA
Pathway	749777	Hippo signaling pathway	3.761e-06	2.012e-05	8	MYC,YAP1,SNAI2,BIRC2,WWTR1,SCRIB,YWHAZ,AXIN1
GO: Biological Process	GO:0035411	catenin import into nucleus	2.379e-06	2.034e-05	4	EGFR,SNAI2,WWTR1,AXIN1
GO: Biological Process	GO:2001237	negative regulation of extrinsic apoptotic signaling pathway	2.464e-06	2.1e-05	6	RAF1,YAP1,SNAI2,DAB2,MAPK7,VEGFA
GO: Molecular Function	GO:0003690	double-stranded DNA binding	9.505e-07	2.125e-05	7	MYC,CDX2,EGFR,YBX1,TP63,HMGB1,FOXA1
GO: Biological Process	GO:0060688	regulation of morphogenesis of a branching structure	2.6e-06	2.211e-05	5	MET,SNAI2,FGFR1,FGFR2,VEGFA
GO: Biological Process	GO:0051051	negative regulation of transport	2.744e-06	2.328e-05	10	MYC,EPO,BRAF,SNAI2,HMGB1,WWTR1,CAV1,MAPK7,GSK3A,RAC1
Pathway	198872	Serotonin Receptor 4/6/7 and NR3C Signaling	4.43e-06	2.34e-05	4	BRAF,SRF,MAPK1,MAPK3
Pathway	814182	Prolactin signaling pathway	4.444e-06	2.34e-05	6	KRAS,RAF1,MAPK14,PIK3CA,MAPK1,MAPK3
Pathway	83081	B cell receptor signaling pathway	4.444e-06	2.34e-05	6	KRAS,RAF1,PIK3CA,MAPK1,MAPK3,RAC1
GO: Cellular Component	GO:0045121	membrane raft	9.192e-08	2.344e-05	10	KRAS,ERBB2,PAG1,IGF1R,EGFR,LRP6,BIRC2,CAV1,MAPK1,MAPK3
GO: Biological Process	GO:0060443	mammary gland morphogenesis	2.837e-06	2.4e-05	5	LRP6,FGFR2,SCRIB,CAV1,PTHLH
GO: Biological Process	GO:0034330	cell junction organization	2.943e-06	2.484e-05	8	SNAI2,SRF,LAMA5,ECT2,MTDH,CLDN1,RAC1,VEGFA
GO: Biological Process	GO:2001028	positive regulation of endothelial cell chemotaxis	3.001e-06	2.526e-05	3	MET,SNAI2,VEGFA
GO: Biological Process	GO:0033993	response to lipid	3.035e-06	2.548e-05	13	CDKN1B,KRAS,EPO,MAPK14,EGFR,SNAI2,DAB2,LRP6,CAV1,MAPK1,MAPK3,FOXA1,MTDH
GO: Biological Process	GO:0022029	telencephalon cell migration	3.09e-06	2.576e-05	5	EGFR,SRF,LRP6,FGFR1,RAC1
GO: Biological Process	GO:0045740	positive regulation of DNA replication	3.09e-06	2.576e-05	5	EPO,MET,IGF1R,EGFR,RAC1
GO: Biological Process	GO:0001657	ureteric bud development	3.091e-06	2.576e-05	6	MYC,CD44,LAMA5,FGFR1,FGFR2,VEGFA
GO: Molecular Function	GO:0043566	structure-specific DNA binding	1.223e-06	2.583e-05	9	MYC,CDX2,EGFR,YBX1,TP63,SRF,HMGB1,FOXA1,EZH2
Pathway	477118	Negative regulation of FGFR signaling	4.976e-06	2.583e-05	5	BRAF,FGFR1,FGFR2,MAPK1,MAPK3
Pathway	198885	IL-2 Signaling pathway	4.976e-06	2.583e-05	5	MYC,RAF1,MAPK1,MAPK3,GAB2
Pathway	106419	Signaling by Insulin receptor	4.985e-06	2.583e-05	7	KRAS,RAF1,PIK3CA,FGFR1,FGFR2,MAPK1,MAPK3
GO: Biological Process	GO:0051223	regulation of protein transport	3.135e-06	2.606e-05	10	PARP1,MAPK14,EGFR,SNAI2,DAB2,CD274,WWTR1,MAPK7,ECT2,AXIN1
GO: Biological Process	GO:0072164	mesonephric tubule development	3.267e-06	2.702e-05	6	MYC,CD44,LAMA5,FGFR1,FGFR2,VEGFA
GO: Biological Process	GO:0072163	mesonephric epithelium development	3.267e-06	2.702e-05	6	MYC,CD44,LAMA5,FGFR1,FGFR2,VEGFA
GO: Biological Process	GO:0010799	regulation of peptidyl-threonine phosphorylation	3.282e-06	2.707e-05	4	MET,MAPK1,GSK3A,AXIN1
GO: Molecular Function	GO:0019199	transmembrane receptor protein kinase activity	1.402e-06	2.727e-05	6	MET,ERBB2,IGF1R,EGFR,FGFR1,FGFR2
GO: Molecular Function	GO:0004707	MAP kinase activity	1.435e-06	2.727e-05	4	MAPK14,MAPK1,MAPK3,MAPK7
Pathway	137937	S1P1 pathway	5.513e-06	2.798e-05	4	MAPK1,MAPK3,RAC1,VEGFA
Pathway	138078	p38 signaling mediated by MAPKAP kinases	5.513e-06	2.798e-05	4	RAF1,MAPK14,SRF,YWHAZ
Pathway	M16355	Ras-Independent pathway in NK cell-mediated cytotoxicity	5.513e-06	2.798e-05	4	PIK3CA,PAK1,MAPK3,RAC1
Pathway	198863	Estrogen signaling pathway	5.513e-06	2.798e-05	4	MAPK14,BRAF,PIK3CA,MAPK1
GO: Biological Process	GO:0072331	signal transduction by p53 class mediator	3.408e-06	2.805e-05	7	FOXM1,CDKN1B,NDRG1,TP63,SNAI2,CD44,DDX5
GO: Biological Process	GO:0046578	regulation of Ras protein signal transduction	3.731e-06	3.063e-05	10	FOXM1,KRAS,RAF1,EPO,ERBB2,PIN1,SCRIB,EZH2,ECT2,RAC1
GO: Biological Process	GO:0060571	morphogenesis of an epithelial fold	3.818e-06	3.118e-05	4	EGFR,TP63,FGFR2,PTHLH
GO: Biological Process	GO:0060977	coronary vasculature morphogenesis	3.818e-06	3.118e-05	4	EPO,FGFR1,FGFR2,VEGFA
GO: Biological Process	GO:0021885	forebrain cell migration	3.959e-06	3.225e-05	5	EGFR,SRF,LRP6,FGFR1,RAC1
GO: Biological Process	GO:0007010	cytoskeleton organization	4.039e-06	3.283e-05	15	CDKN1B,KRAS,RAF1,BRAF,DNAJB6,PAK1,SRF,LAMA5,CAV1,MAPK1,MAPK3,FSCN1,ECT2,RAC1,AXIN1
GO: Biological Process	GO:0001823	mesonephros development	4.052e-06	3.286e-05	6	MYC,CD44,LAMA5,FGFR1,FGFR2,VEGFA
Pathway	477129	Developmental Biology	6.516e-06	3.291e-05	12	KRAS,RAF1,MET,ERBB2,MAPK14,EGFR,CSNK2B,PAK1,FGFR1,MAPK1,MAPK3,RAC1
Pathway	530742	SHC1 events in ERBB4 signaling	6.779e-06	3.372e-05	4	KRAS,RAF1,MAPK1,MAPK3
Pathway	106482	ERK/MAPK targets	6.779e-06	3.372e-05	4	MAPK14,MAPK1,MAPK3,MAPK7
Pathway	M15926	Trefoil Factors Initiate Mucosal Healing	6.779e-06	3.372e-05	4	EGFR,PIK3CA,MAPK1,MAPK3
Pathway	P00034	Integrin signalling pathway	6.862e-06	3.397e-05	8	RAF1,BRAF,PIK3CA,LAMA5,CAV1,MAPK3,RAC1,MAP3K3
Pathway	P04398	p53 pathway feedback loops 2	7.048e-06	3.472e-05	5	MYC,KRAS,MAPK14,PIK3CA,TP63
GO: Biological Process	GO:0034097	response to cytokine	4.435e-06	3.587e-05	12	KRAS,EPO,PIN1,CSNK2B,CD44,SRF,CAV1,MAPK1,MAPK3,HAS2,MAPK7,GSK3A
GO: Biological Process	GO:0021873	forebrain neuroblast division	4.489e-06	3.613e-05	3	LRP6,FGFR1,FGFR2
GO: Biological Process	GO:0072584	caveolin-mediated endocytosis	4.489e-06	3.613e-05	3	CAV1,MAPK1,MAPK3
Disease	137215	GASTRIC CANCER	1.031e-06	3.626e-05	4	KRAS,ERBB2,PIK3CA,FGFR2
GO: Biological Process	GO:0050680	negative regulation of epithelial cell proliferation	4.737e-06	3.803e-05	6	CDKN1B,SNAI2,DAB2,LRP6,FGFR2,CAV1
Pathway	M19118	Keratinocyte Differentiation	7.871e-06	3.82e-05	5	RAF1,MAPK14,EGFR,MAPK1,MAPK3
Pathway	M8626	Members of the BCR signaling pathway	7.871e-06	3.82e-05	5	RAF1,PIK3CA,MAPK1,MAPK3,GSK3A
Pathway	137914	Presenilin action in Notch and Wnt signaling	7.871e-06	3.82e-05	5	MYC,LRP6,MAPK1,MAPK3,AXIN1
GO: Biological Process	GO:0045785	positive regulation of cell adhesion	4.832e-06	3.87e-05	7	ERBB2,BRAF,CD44,DAB2,HAS2,FOXA1,VEGFA
Pathway	576250	Downstream Signaling Events Of B Cell Receptor (BCR)	8.17e-06	3.926e-05	8	CDKN1B,KRAS,ERBB2,EGFR,PIK3CA,FGFR1,FGFR2,GSK3A
Pathway	M765	Insulin Signaling Pathway	8.248e-06	3.926e-05	4	RAF1,PIK3CA,SRF,MAPK3
Pathway	905997	Signaling by Leptin	8.248e-06	3.926e-05	4	KRAS,RAF1,MAPK1,MAPK3
Pathway	137971	Paxillin-independent events mediated by a4b1 and a4b7	8.248e-06	3.926e-05	4	EPO,PIK3CA,CD44,RAC1
GO: Biological Process	GO:0030856	regulation of epithelial cell differentiation	4.985e-06	3.983e-05	6	YAP1,TP63,WWTR1,CAV1,EZH2,GSK3A
GO: Biological Process	GO:0007267	cell-cell signaling	5.088e-06	4.056e-05	17	KRAS,RAF1,MET,BRAF,EGFR,KCNH1,TP63,DAB2,SRF,LRP6,FGFR1,FGFR2,SCRIB,MAPK1,FOXA1,YWHAZ,PTHLH
Pathway	366171	Cytokine Signaling in Immune system	8.736e-06	4.139e-05	10	KRAS,RAF1,PIK3CA,PIN1,CD44,MAPK1,MAPK3,YWHAZ,GAB2,MAP3K3
GO: Biological Process	GO:0051960	regulation of nervous system development	5.293e-06	4.209e-05	12	EPO,MET,CAMK1D,DAB2,LRP6,FGFR1,CAV1,FOXA1,EZH2,ECT2,CUX1,VEGFA
Pathway	M3270	Integrin Signaling Pathway	9.501e-06	4.481e-05	6	RAF1,BRAF,PIK3CA,PAK1,CAV1,MAPK1
Pathway	137996	VEGFR3 signaling in lymphatic endothelium	9.939e-06	4.6e-05	4	MAPK14,PIK3CA,MAPK1,MAPK3
Pathway	198772	Angiogenesis	9.939e-06	4.6e-05	4	PIK3CA,FGFR2,MAPK1,VEGFA
Pathway	M17294	Ras Signaling Pathway	9.939e-06	4.6e-05	4	RAF1,PIK3CA,MAPK3,RAC1
Pathway	M7897	Inhibition of Cellular Proliferation by Gleevec	9.939e-06	4.6e-05	4	MYC,RAF1,PIK3CA,MAPK3
GO: Biological Process	GO:0030857	negative regulation of epithelial cell differentiation	5.816e-06	4.614e-05	4	YAP1,TP63,CAV1,EZH2
GO: Biological Process	GO:0043254	regulation of protein complex assembly	6.084e-06	4.815e-05	8	CDKN1B,RAF1,SRF,BIRC2,HMGB1,CAV1,RAC1,VEGFA
GO: Biological Process	GO:0010631	epithelial cell migration	6.254e-06	4.914e-05	7	MET,MAPK14,PIK3CA,CSNK2B,SNAI2,SRF,VEGFA
GO: Biological Process	GO:0090132	epithelium migration	6.254e-06	4.914e-05	7	MET,MAPK14,PIK3CA,CSNK2B,SNAI2,SRF,VEGFA
GO: Biological Process	GO:0009913	epidermal cell differentiation	6.254e-06	4.914e-05	7	YAP1,TP63,FGFR1,SCRIB,EZH2,CUX1,RAC1
GO: Biological Process	GO:0038083	peptidyl-tyrosine autophosphorylation	6.395e-06	4.989e-05	3	IGF1R,MAPK3,VEGFA
GO: Biological Process	GO:0022028	tangential migration from the subventricular zone to the olfactory bulb	6.395e-06	4.989e-05	3	SRF,FGFR1,RAC1
GO: Biological Process	GO:0033148	positive regulation of intracellular estrogen receptor signaling pathway	6.395e-06	4.989e-05	3	PAK1,FOXA1,DDX5
GO: Biological Process	GO:0043065	positive regulation of apoptotic process	6.661e-06	5.185e-05	10	MYC,CAMK1D,TP63,PIN1,CD44,LRP6,HMGB1,SCRIB,ECT2,RAC1
Pathway	137968	ALK1 signaling events	1.187e-05	5.345e-05	4	CSNK2B,CAV1,MAPK1,MAPK3
Pathway	M882	CXCR4 Signaling Pathway	1.187e-05	5.345e-05	4	RAF1,PIK3CA,MAPK1,MAPK3
Pathway	114227	Dorso-ventral axis formation	1.187e-05	5.345e-05	4	KRAS,EGFR,MAPK1,MAPK3
Pathway	106481	Nuclear Events (kinase and transcription factor activation)	1.187e-05	5.345e-05	4	MAPK14,MAPK1,MAPK3,MAPK7
Pathway	M4791	Regulation of eIF4e and p70 S6 Kinase	1.187e-05	5.345e-05	4	MAPK14,PIK3CA,MAPK1,MAPK3
Pathway	M6355	Erk and PI-3 Kinase Are Necessary for Collagen Binding in Corneal Epithelia	1.187e-05	5.345e-05	4	RAF1,PIK3CA,MAPK1,MAPK3
GO: Biological Process	GO:0021872	forebrain generation of neurons	7.23e-06	5.614e-05	5	LRP6,FGFR1,FGFR2,RAC1,AXIN1
GO: Biological Process	GO:0006275	regulation of DNA replication	7.376e-06	5.714e-05	6	EPO,MET,IGF1R,EGFR,GMNN,RAC1
GO: Biological Process	GO:0090130	tissue migration	7.47e-06	5.774e-05	7	MET,MAPK14,PIK3CA,CSNK2B,SNAI2,SRF,VEGFA
GO: Biological Process	GO:0060441	epithelial tube branching involved in lung morphogenesis	7.521e-06	5.799e-05	4	KRAS,FGFR2,FOXA1,CTSZ
GO: Biological Process	GO:0043068	positive regulation of programmed cell death	7.649e-06	5.884e-05	10	MYC,CAMK1D,TP63,PIN1,CD44,LRP6,HMGB1,SCRIB,ECT2,RAC1
GO: Biological Process	GO:0051240	positive regulation of multicellular organismal process	7.806e-06	5.991e-05	12	MYC,EGFR,YAP1,PIN1,SRF,LRP6,BIRC2,FGFR1,FGFR2,CAV1,GSK3A,VEGFA
Pathway	P00049	Parkinson disease	1.338e-05	5.998e-05	6	MAPK14,CSNK2B,MAPK1,MAPK3,MAPK7,YWHAZ
GO: Biological Process	GO:0031589	cell-substrate adhesion	8.276e-06	6.337e-05	8	BRAF,CD44,DAB2,SRF,LAMA5,MUC4,RAC1,VEGFA
GO: Biological Process	GO:0070374	positive regulation of ERK1 and ERK2 cascade	8.482e-06	6.468e-05	6	BRAF,EGFR,CD44,FGFR2,MAPK3,VEGFA
GO: Biological Process	GO:0046579	positive regulation of Ras protein signal transduction	8.499e-06	6.468e-05	4	KRAS,EPO,ERBB2,RAC1
GO: Biological Process	GO:0010769	regulation of cell morphogenesis involved in differentiation	8.505e-06	6.468e-05	8	MET,BRAF,DAB2,WWTR1,FOXA1,EZH2,CUX1,VEGFA
Pathway	138068	Signaling events mediated by Stem cell factor receptor (c-Kit)	1.451e-05	6.475e-05	5	RAF1,EPO,PIK3CA,SNAI2,MAPK3
GO: Biological Process	GO:0060693	regulation of branching involved in salivary gland morphogenesis	8.768e-06	6.637e-05	3	MET,SNAI2,FGFR1
GO: Biological Process	GO:2001026	regulation of endothelial cell chemotaxis	8.768e-06	6.637e-05	3	MET,SNAI2,VEGFA
GO: Biological Process	GO:0031295	T cell costimulation	8.893e-06	6.716e-05	5	PIK3CA,PAK1,CD274,CAV1,RAC1
GO: Biological Process	GO:0003002	regionalization	8.978e-06	6.765e-05	9	HOXA10,CDX2,TP63,SRF,LRP6,FGFR1,FGFR2,FOXA1,AXIN1
Pathway	83072	Gap junction	1.526e-05	6.777e-05	6	KRAS,RAF1,EGFR,MAPK1,MAPK3,MAPK7
Domain	IPR008271	Ser/Thr_prot_kinase_AS	1.525e-06	6.918e-05	10	RAF1,MAPK14,CAMK1D,BRAF,PAK1,MAPK1,MAPK3,MAPK7,GSK3A,MAP3K3
Domain	SM00219	TyrKc	1.533e-06	6.918e-05	6	MET,ERBB2,IGF1R,EGFR,FGFR1,FGFR2
Domain	IPR020635	Tyr_Pkinase_cat_dom	1.533e-06	6.918e-05	6	MET,ERBB2,IGF1R,EGFR,FGFR1,FGFR2
Domain	PS00108	PROTEIN_KINASE_ST	1.731e-06	6.918e-05	10	RAF1,MAPK14,CAMK1D,BRAF,PAK1,MAPK1,MAPK3,MAPK7,GSK3A,MAP3K3
Domain	IPR020685	Tyr_prot_kinase	1.75e-06	6.918e-05	6	MET,ERBB2,IGF1R,EGFR,FGFR1,FGFR2
Domain	IPR000494	EGF_rcpt_L	2.244e-06	6.918e-05	3	ERBB2,IGF1R,EGFR
Domain	IPR006211	Furin-like_Cys-rich_dom	2.244e-06	6.918e-05	3	ERBB2,IGF1R,EGFR
Domain	PF01030	Recep_L_domain	2.244e-06	6.918e-05	3	ERBB2,IGF1R,EGFR
Domain	PF00757	Furin-like	2.244e-06	6.918e-05	3	ERBB2,IGF1R,EGFR
Domain	IPR008266	Tyr_prot_kinase_AS	2.405e-06	6.939e-05	6	MET,ERBB2,IGF1R,EGFR,FGFR1,FGFR2
Domain	PS00109	PROTEIN_KINASE_TYR	2.557e-06	6.939e-05	6	MET,ERBB2,IGF1R,EGFR,FGFR1,FGFR2
Domain	PF00069	Pkinase	2.625e-06	6.939e-05	10	RAF1,MAPK14,CAMK1D,BRAF,PAK1,MAPK1,MAPK3,MAPK7,GSK3A,MAP3K3
Disease	ctd:D009361	Neoplasm Invasiveness	2.165e-06	7.027e-05	7	EPO,MET,EGFR,SNAI2,MAPK1,MAPK3,GAB2
GO: Biological Process	GO:0009894	regulation of catabolic process	9.486e-06	7.117e-05	14	MYC,CDKN1B,ERBB2,EGFR,PIN1,DNAJB6,DAB2,SCRIB,MAPK7,EZH2,ECT2,MTDH,GSK3A,AXIN1
GO: Biological Process	GO:0090092	regulation of transmembrane receptor protein serine/threonine kinase signaling pathway	9.498e-06	7.117e-05	7	PARP1,PIN1,CSNK2B,DAB2,WWTR1,CAV1,AXIN1
GO: Biological Process	GO:0031294	lymphocyte costimulation	9.509e-06	7.117e-05	5	PIK3CA,PAK1,CD274,CAV1,RAC1
GO: Biological Process	GO:0042491	auditory receptor cell differentiation	9.567e-06	7.144e-05	4	FGFR1,SCRIB,CUX1,RAC1
GO: Biological Process	GO:0000278	mitotic cell cycle	9.603e-06	7.154e-05	14	MYC,FOXM1,CDKN1B,MET,IGF1R,EGFR,TP63,PIN1,CSNK2B,FGFR2,SCRIB,FOXA1,EZH2,GMNN
Pathway	920957	Corticotropin-releasing hormone	1.627e-05	7.195e-05	6	RAF1,PARP1,MAPK14,BRAF,MAPK1,MAPK3
Pathway	M85	Regulation of BAD phosphorylation	1.655e-05	7.255e-05	4	IGF1R,PIK3CA,MAPK1,MAPK3
Pathway	198882	EPO Receptor Signaling	1.655e-05	7.255e-05	4	RAF1,EPO,MAPK1,MAPK3
GO: Biological Process	GO:0048878	chemical homeostasis	1.008e-05	7.487e-05	14	MYC,EPO,MET,EGFR,TP63,SRF,EIF5A2,LRP6,CAV1,HAS2,FOXA1,PTHLH,CLDN1,VEGFA
GO: Biological Process	GO:0032388	positive regulation of intracellular transport	1.016e-05	7.487e-05	7	PARP1,MAPK14,EGFR,DAB2,CAV1,ECT2,GAB2
GO: Biological Process	GO:0061180	mammary gland epithelium development	1.016e-05	7.487e-05	5	LRP6,FGFR2,SCRIB,MAPK1,PTHLH
GO: Biological Process	GO:0071478	cellular response to radiation	1.016e-05	7.487e-05	6	MYC,MAPK14,YAP1,TP63,SNAI2,ECT2
GO: Biological Process	GO:2001020	regulation of response to DNA damage stimulus	1.016e-05	7.487e-05	6	MYC,FOXM1,EGFR,SNAI2,CD44,DDX5
Pathway	198862	TCR Signaling Pathway	1.734e-05	7.566e-05	6	RAF1,MAPK14,PAK1,MAPK1,MAPK3,GAB2
Pathway	M2288	NFAT and Hypertrophy of the heart (Transcription in the broken heart)	1.75e-05	7.569e-05	5	RAF1,MAPK14,PIK3CA,MAPK1,MAPK3
Pathway	672447	RANKL/RANK Signaling Pathway	1.75e-05	7.569e-05	5	MAPK14,MAPK1,MAPK3,GAB2,RAC1
Disease	ctd:D008113	Liver Neoplasms	2.525e-06	7.611e-05	7	MYC,CDKN1B,KRAS,RAF1,MAPK14,NDRG1,BRAF
GO: Biological Process	GO:0017145	stem cell division	1.073e-05	7.889e-05	4	LRP6,WWTR1,FGFR1,FGFR2
GO: Biological Process	GO:0050767	regulation of neurogenesis	1.078e-05	7.907e-05	11	EPO,MET,CAMK1D,DAB2,FGFR1,CAV1,FOXA1,EZH2,ECT2,CUX1,VEGFA
GO: Biological Process	GO:0035666	TRIF-dependent toll-like receptor signaling pathway	1.084e-05	7.934e-05	5	MAPK14,BIRC2,MAPK1,MAPK3,MAPK7
GO: Biological Process	GO:0045664	regulation of neuron differentiation	1.099e-05	8.028e-05	10	EPO,MET,CAMK1D,DAB2,FGFR1,CAV1,FOXA1,ECT2,CUX1,VEGFA
GO: Biological Process	GO:0010212	response to ionizing radiation	1.11e-05	8.087e-05	6	MYC,MAPK14,YAP1,TP63,SNAI2,ECT2
Disease	ctd:C538231	Adenocarcinoma of lung	2.897e-06	8.151e-05	5	KRAS,BRAF,EGFR,PIK3CA,TP63
Pathway	137964	Regulation of p38-alpha and p38-beta	1.934e-05	8.296e-05	4	MAPK14,PAK1,RAC1,MAP3K3
Pathway	M10579	Phospholipids as signalling intermediaries	1.934e-05	8.296e-05	4	PIK3CA,MAPK1,MAPK3,RAC1
GO: Molecular Function	GO:0005102	receptor binding	4.636e-06	8.388e-05	18	FOXM1,EPO,ERBB2,IGF1R,EGFR,CSNK2B,CD44,DAB2,LAMA5,LRP6,HMGB1,CAV1,MUC4,PTHLH,GAB2,DDX5,AXIN1,VEGFA
GO: Biological Process	GO:0042307	positive regulation of protein import into nucleus	1.156e-05	8.404e-05	5	PARP1,MAPK14,EGFR,DAB2,ECT2
GO: Biological Process	GO:0055057	neuroblast division	1.166e-05	8.421e-05	3	LRP6,FGFR1,FGFR2
GO: Biological Process	GO:0060525	prostate glandular acinus development	1.166e-05	8.421e-05	3	TP63,FGFR2,FOXA1
GO: Biological Process	GO:0036445	neuronal stem cell division	1.166e-05	8.421e-05	3	LRP6,FGFR1,FGFR2
GO: Biological Process	GO:0065003	macromolecular complex assembly	1.18e-05	8.504e-05	17	CDKN1B,RAF1,IGF1R,BRAF,TP63,CSNK2B,DAB2,SRF,BIRC2,HMGB1,CAV1,MAPK3,ECT2,GMNN,RAC1,AXIN1,VEGFA
GO: Biological Process	GO:0052548	regulation of endopeptidase activity	1.194e-05	8.585e-05	9	MYC,FOXM1,CDKN1B,RAF1,CD44,DNAJB6,BIRC2,HMGB1,VEGFA
GO: Biological Process	GO:0002064	epithelial cell development	1.196e-05	8.585e-05	7	TP63,FGFR1,FGFR2,SCRIB,FOXA1,GSK3A,RAC1
Pathway	477114	Signal Transduction	2.061e-05	8.8e-05	26	MYC,CDKN1B,KRAS,RAF1,PARP1,ERBB2,PAG1,IGF1R,MAPK14,BRAF,EGFR,PIK3CA,YAP1,WWTR1,FGFR1,FGFR2,MAPK1,MAPK3,MAPK7,ECT2,PTHLH,GSK3A,GAB2,RAC1,AXIN1,VEGFA
GO: Biological Process	GO:0043409	negative regulation of MAPK cascade	1.263e-05	9.045e-05	6	MYC,FOXM1,IGF1R,PIN1,DAB2,CAV1
GO: Biological Process	GO:1900542	regulation of purine nucleotide metabolic process	1.27e-05	9.072e-05	12	MYC,RAF1,ERBB2,PIN1,DNAJB6,SCRIB,MAPK7,EZH2,ECT2,PTHLH,GSK3A,AXIN1
GO: Biological Process	GO:0001503	ossification	1.3e-05	9.271e-05	9	EGFR,TP63,SNAI2,LRP6,WWTR1,FGFR1,FGFR2,PTHLH,DDX5
GO: Biological Process	GO:0002756	MyD88-independent toll-like receptor signaling pathway	1.311e-05	9.325e-05	5	MAPK14,BIRC2,MAPK1,MAPK3,MAPK7
GO: Molecular Function	GO:0060089	molecular transducer activity	5.708e-06	9.43e-05	20	CDKN1B,RAF1,MET,ERBB2,IGF1R,MAPK14,BRAF,EGFR,KCNH1,CD44,PAK1,LRP6,FGFR1,FGFR2,MAPK1,MAPK3,MAPK7,ECT2,MAP3K3,AXIN1
GO: Molecular Function	GO:0004871	signal transducer activity	5.708e-06	9.43e-05	20	CDKN1B,RAF1,MET,ERBB2,IGF1R,MAPK14,BRAF,EGFR,KCNH1,CD44,PAK1,LRP6,FGFR1,FGFR2,MAPK1,MAPK3,MAPK7,ECT2,MAP3K3,AXIN1
Pathway	137992	IGF1 pathway	2.246e-05	9.471e-05	4	RAF1,IGF1R,PIK3CA,YWHAZ
Pathway	138063	S1P3 pathway	2.246e-05	9.471e-05	4	MAPK1,MAPK3,RAC1,VEGFA
Pathway	672455	FSH signaling pathway	2.246e-05	9.471e-05	4	RAF1,MAPK14,MAPK1,MAPK3
GO: Biological Process	GO:0055021	regulation of cardiac muscle tissue growth	1.337e-05	9.492e-05	4	PIN1,FGFR1,FGFR2,GSK3A
GO: Biological Process	GO:0006140	regulation of nucleotide metabolic process	1.344e-05	9.523e-05	12	MYC,RAF1,ERBB2,PIN1,DNAJB6,SCRIB,MAPK7,EZH2,ECT2,PTHLH,GSK3A,AXIN1
GO: Biological Process	GO:0046620	regulation of organ growth	1.394e-05	9.811e-05	5	YAP1,PIN1,FGFR1,FGFR2,GSK3A
GO: Biological Process	GO:0033273	response to vitamin	1.394e-05	9.811e-05	5	EPO,IGF1R,EGFR,SNAI2,LRP6
GO: Biological Process	GO:0051781	positive regulation of cell division	1.394e-05	9.811e-05	5	IGF1R,YBX1,FGFR2,ECT2,VEGFA
GO: Biological Process	GO:0001649	osteoblast differentiation	1.448e-05	0.0001013	7	TP63,SNAI2,WWTR1,FGFR1,FGFR2,PTHLH,DDX5
GO: Biological Process	GO:0006909	phagocytosis	1.448e-05	0.0001013	7	CAMK1D,PIK3CA,PAK1,HMGB1,MAPK1,MAPK3,RAC1
GO: Biological Process	GO:1900623	regulation of monocyte aggregation	1.461e-05	0.0001013	2	CD44,HAS2
GO: Biological Process	GO:1903039	positive regulation of leukocyte cell-cell adhesion	1.461e-05	0.0001013	2	CD44,HAS2
GO: Biological Process	GO:1900625	positive regulation of monocyte aggregation	1.461e-05	0.0001013	2	CD44,HAS2
GO: Biological Process	GO:0060529	squamous basal epithelial stem cell differentiation involved in prostate gland acinus development	1.461e-05	0.0001013	2	TP63,FGFR2
GO: Biological Process	GO:0035607	fibroblast growth factor receptor signaling pathway involved in orbitofrontal cortex development	1.461e-05	0.0001013	2	FGFR1,FGFR2
GO: Biological Process	GO:0002757	immune response-activating signal transduction	1.475e-05	0.0001021	9	PAG1,MAPK14,PIK3CA,PAK1,BIRC2,MAPK1,MAPK3,MAPK7,RAC1
GO: Biological Process	GO:0051057	positive regulation of small GTPase mediated signal transduction	1.486e-05	0.0001022	4	KRAS,EPO,ERBB2,RAC1
GO: Biological Process	GO:0060603	mammary gland duct morphogenesis	1.486e-05	0.0001022	4	LRP6,FGFR2,SCRIB,PTHLH
GO: Biological Process	GO:0050891	multicellular organismal water homeostasis	1.486e-05	0.0001022	4	TP63,SRF,HAS2,CLDN1
GO: Biological Process	GO:0002262	myeloid cell homeostasis	1.494e-05	0.0001025	6	EPO,MAPK14,CD44,SRF,AXIN1,VEGFA
GO: Biological Process	GO:0051056	regulation of small GTPase mediated signal transduction	1.499e-05	0.0001027	10	FOXM1,KRAS,RAF1,EPO,ERBB2,PIN1,SCRIB,EZH2,ECT2,RAC1
Pathway	712093	BDNF signaling pathway	2.448e-05	0.0001028	7	RAF1,MAPK14,YBX1,MAPK1,MAPK3,MAPK7,RAC1
Pathway	160139	Activation of the AP-1 family of transcription factors	2.467e-05	0.0001031	3	MAPK14,MAPK1,MAPK3
Pathway	106401	MyD88-independent cascade	2.498e-05	0.0001036	6	MAPK14,BIRC2,HMGB1,MAPK1,MAPK3,MAPK7
Pathway	106391	Toll Like Receptor 3 (TLR3) Cascade	2.498e-05	0.0001036	6	MAPK14,BIRC2,HMGB1,MAPK1,MAPK3,MAPK7
GO: Biological Process	GO:0006886	intracellular protein transport	1.522e-05	0.000104	13	PARP1,MAPK14,EGFR,TRPS1,SNAI2,DAB2,WWTR1,MAPK1,MAPK3,MAPK7,ECT2,YWHAZ,AXIN1
Pathway	366160	Adaptive Immune System	2.527e-05	0.0001043	14	CDKN1B,KRAS,RAF1,ERBB2,PAG1,EGFR,PIK3CA,PAK1,CD274,FGFR1,FGFR2,YWHAZ,GSK3A,RAC1
Pathway	P00032	Insulin/IGF pathway-mitogen activated protein kinase kinase/MAP kinase cascade	2.594e-05	0.0001067	4	RAF1,IGF1R,MAPK1,MAPK3
GO: Biological Process	GO:0000187	activation of MAPK activity	1.622e-05	0.0001106	6	MET,MAPK14,DAB2,MAPK1,MAPK3,AXIN1
Pathway	138050	Fc-epsilon receptor I signaling in mast cells	2.706e-05	0.0001108	5	RAF1,PIK3CA,MAPK1,MAPK3,GAB2
Pathway	645258	Cellular responses to stress	2.843e-05	0.000116	8	CDKN1B,EPO,MAPK14,MAPK1,MAPK3,MAPK7,EZH2,VEGFA
GO: Biological Process	GO:0060249	anatomical structure homeostasis	1.705e-05	0.0001161	8	MYC,PARP1,SRF,LRP6,MUC4,PTHLH,RAC1,VEGFA
Pathway	83059	mTOR signaling pathway	2.938e-05	0.0001191	5	BRAF,PIK3CA,MAPK1,MAPK3,VEGFA
Pathway	799177	Estrogen signaling pathway	2.972e-05	0.0001191	6	KRAS,RAF1,EGFR,PIK3CA,MAPK1,MAPK3
Pathway	M1547	Control of skeletal myogenesis by HDAC and calcium/calmodulin-dependent kinase (CaMK)	2.98e-05	0.0001191	4	IGF1R,MAPK14,PIK3CA,MAPK7
Pathway	160138	MAPK targets/ Nuclear events mediated by MAP kinases	2.98e-05	0.0001191	4	MAPK14,MAPK1,MAPK3,MAPK7
Pathway	645276	Signaling by FGFR1 mutants	2.98e-05	0.0001191	4	PIK3CA,FGFR1,CUX1,GAB2
GO: Biological Process	GO:0034138	toll-like receptor 3 signaling pathway	1.769e-05	0.0001202	5	MAPK14,BIRC2,MAPK1,MAPK3,MAPK7
GO: Biological Process	GO:0001736	establishment of planar polarity	1.819e-05	0.0001233	4	TP63,DAB2,LRP6,RAC1
GO: Biological Process	GO:0043583	ear development	1.85e-05	0.0001249	7	MYC,CDKN1B,FGFR1,FGFR2,SCRIB,CUX1,RAC1
GO: Biological Process	GO:0006898	receptor-mediated endocytosis	1.85e-05	0.0001249	7	DAB2,LRP6,CAV1,MAPK1,MAPK3,RAC1,VEGFA
GO: Biological Process	GO:0007569	cell aging	1.874e-05	0.0001263	5	FOXM1,MAPK14,TP63,SRF,ZNF217
Pathway	83104	Shigellosis	3.186e-05	0.0001268	5	MAPK14,CD44,MAPK1,MAPK3,RAC1
GO: Biological Process	GO:0060390	regulation of SMAD protein import into nucleus	1.918e-05	0.0001285	3	PARP1,DAB2,WWTR1
GO: Biological Process	GO:0060742	epithelial cell differentiation involved in prostate gland development	1.918e-05	0.0001285	3	TP63,FGFR2,FOXA1
GO: Biological Process	GO:0033145	positive regulation of intracellular steroid hormone receptor signaling pathway	1.918e-05	0.0001285	3	PAK1,FOXA1,DDX5
GO: Biological Process	GO:0010564	regulation of cell cycle process	1.95e-05	0.0001303	10	FOXM1,CDKN1B,MET,IGF1R,NDRG1,TP63,PIN1,FGFR2,EZH2,ECT2
Pathway	187229	DSCAM interactions	3.378e-05	0.0001334	3	MAPK14,PAK1,RAC1
Pathway	M89	Phosphorylation of MEK1 by cdk5/p35 down regulates the MAP kinase pathway	3.378e-05	0.0001334	3	RAF1,MAPK1,MAPK3
GO: Biological Process	GO:0007164	establishment of tissue polarity	2.004e-05	0.0001337	4	TP63,DAB2,LRP6,RAC1
GO: Molecular Function	GO:0004709	MAP kinase kinase kinase activity	8.785e-06	0.0001391	4	RAF1,BRAF,EGFR,MAP3K3
Human Phenotype	HP:0001964	Aplasia/Hypoplasia of metatarsal bones	1.988e-07	0.0001393	6	TP63,TRPS1,FGFR1,FGFR2,EZH2,PTHLH
Human Phenotype	HP:0006519	Alveolar cell carcinoma	2.026e-07	0.0001393	5	KRAS,ERBB2,BRAF,EGFR,PIK3CA
Human Phenotype	HP:0100552	Neoplasm of the tracheobronchial system	2.548e-07	0.0001393	5	KRAS,ERBB2,BRAF,EGFR,PIK3CA
GO: Biological Process	GO:2000377	regulation of reactive oxygen species metabolic process	2.098e-05	0.0001397	5	FOXM1,MAPK14,EGFR,BIRC2,RAC1
GO: Molecular Function	GO:0005524	ATP binding	9.199e-06	0.0001398	18	RAF1,MET,ERBB2,IGF1R,MAPK14,CAMK1D,BRAF,EGFR,PIK3CA,PAK1,FGFR1,FGFR2,MAPK1,MAPK3,MAPK7,GSK3A,DDX5,MAP3K3
GO: Biological Process	GO:0035315	hair cell differentiation	2.203e-05	0.0001464	4	FGFR1,SCRIB,CUX1,RAC1
Pathway	105689	NCAM signaling for neurite out-growth	3.729e-05	0.0001467	5	KRAS,RAF1,FGFR1,MAPK1,MAPK3
Pathway	198774	TGF-beta Receptor Signaling Pathway	3.773e-05	0.0001478	7	MYC,MAPK14,YAP1,CD44,DAB2,CAV1,AXIN1
GO: Molecular Function	GO:0032403	protein complex binding	1.018e-05	0.0001488	14	MYC,CDKN1B,KRAS,MET,IGF1R,NDRG1,EGFR,CD44,DAB2,PAK1,LAMA5,FGFR1,FSCN1,YWHAZ
Pathway	M2529	PDGF Signaling Pathway	3.874e-05	0.0001512	4	RAF1,PIK3CA,SRF,MAPK3
GO: Biological Process	GO:0051091	positive regulation of sequence-specific DNA binding transcription factor activity	2.34e-05	0.000155	7	KRAS,CAMK1D,SRF,LRP6,FOXA1,MTDH,VEGFA
GO: Biological Process	GO:0051153	regulation of striated muscle cell differentiation	2.343e-05	0.000155	5	MAPK14,YBX1,PIN1,EZH2,GSK3A
Disease	ctd:D011471	Prostatic Neoplasms	5.894e-06	0.0001554	13	MYC,CDKN1B,PARP1,ERBB2,NDRG1,EGFR,PIK3CA,CAV1,FOXA1,EZH2,MUC4,PTHLH,VEGFA
GO: Biological Process	GO:0071542	dopaminergic neuron differentiation	2.391e-05	0.0001579	3	LRP6,RAC1,VEGFA
GO: Molecular Function	GO:0035639	purine ribonucleoside triphosphate binding	1.125e-05	0.0001584	20	KRAS,RAF1,MET,ERBB2,IGF1R,MAPK14,CAMK1D,BRAF,EGFR,PIK3CA,PAK1,FGFR1,FGFR2,MAPK1,MAPK3,MAPK7,GSK3A,RAC1,DDX5,MAP3K3
GO: Biological Process	GO:0031346	positive regulation of cell projection organization	2.408e-05	0.0001587	7	MET,CAMK1D,SRF,FGFR1,CUX1,RAC1,VEGFA
GO: Biological Process	GO:0060420	regulation of heart growth	2.417e-05	0.0001589	4	PIN1,FGFR1,FGFR2,GSK3A
GO: Molecular Function	GO:0032550	purine ribonucleoside binding	1.252e-05	0.0001591	20	KRAS,RAF1,MET,ERBB2,IGF1R,MAPK14,CAMK1D,BRAF,EGFR,PIK3CA,PAK1,FGFR1,FGFR2,MAPK1,MAPK3,MAPK7,GSK3A,RAC1,DDX5,MAP3K3
GO: Molecular Function	GO:0001883	purine nucleoside binding	1.283e-05	0.0001591	20	KRAS,RAF1,MET,ERBB2,IGF1R,MAPK14,CAMK1D,BRAF,EGFR,PIK3CA,PAK1,FGFR1,FGFR2,MAPK1,MAPK3,MAPK7,GSK3A,RAC1,DDX5,MAP3K3
GO: Molecular Function	GO:0032549	ribonucleoside binding	1.293e-05	0.0001591	20	KRAS,RAF1,MET,ERBB2,IGF1R,MAPK14,CAMK1D,BRAF,EGFR,PIK3CA,PAK1,FGFR1,FGFR2,MAPK1,MAPK3,MAPK7,GSK3A,RAC1,DDX5,MAP3K3
GO: Molecular Function	GO:0043565	sequence-specific DNA binding	1.304e-05	0.0001591	13	MYC,FOXM1,HOXA10,CDX2,YBX1,TP63,TRPS1,SNAI2,SRF,DLX4,FOXA1,EZH2,CUX1
GO: Molecular Function	GO:0032559	adenyl ribonucleotide binding	1.34e-05	0.0001591	18	RAF1,MET,ERBB2,IGF1R,MAPK14,CAMK1D,BRAF,EGFR,PIK3CA,PAK1,FGFR1,FGFR2,MAPK1,MAPK3,MAPK7,GSK3A,DDX5,MAP3K3
Pathway	106034	Platelet activation, signaling and aggregation	4.146e-05	0.0001612	8	RAF1,MAPK14,PIK3CA,MAPK1,MAPK3,YWHAZ,RAC1,VEGFA
GO: Molecular Function	GO:0001882	nucleoside binding	1.402e-05	0.0001614	20	KRAS,RAF1,MET,ERBB2,IGF1R,MAPK14,CAMK1D,BRAF,EGFR,PIK3CA,PAK1,FGFR1,FGFR2,MAPK1,MAPK3,MAPK7,GSK3A,RAC1,DDX5,MAP3K3
GO: Cellular Component	GO:0005654	nucleoplasm	1.268e-06	0.0001616	19	MYC,FOXM1,CDKN1B,PARP1,MAPK14,YBX1,YAP1,TP63,PIN1,HMGB1,WWTR1,ZNF217,MAPK1,MAPK3,MAPK7,EZH2,MTDH,GMNN,YWHAZ
GO: Biological Process	GO:0030177	positive regulation of Wnt signaling pathway	2.474e-05	0.0001624	5	YAP1,DAB2,LRP6,FGFR2,CAV1
GO: Biological Process	GO:0071560	cellular response to transforming growth factor beta stimulus	2.549e-05	0.000167	7	MYC,PARP1,PIN1,DAB2,WWTR1,MAPK7,AXIN1
Pathway	SMP00320	Intracellular Signalling Through Adenosine Receptor A2a and Adenosine	4.389e-05	0.0001693	4	BRAF,PIK3CA,PAK1,MAPK1
Pathway	137919	N-cadherin signaling events	4.389e-05	0.0001693	4	PIK3CA,FGFR1,RAC1,AXIN1
GO: Biological Process	GO:0050900	leukocyte migration	2.607e-05	0.0001696	8	KRAS,CAMK1D,PIK3CA,CD44,HMGB1,CAV1,RAC1,VEGFA
GO: Biological Process	GO:0002433	immune response-regulating cell surface receptor signaling pathway involved in phagocytosis	2.61e-05	0.0001696	5	PIK3CA,PAK1,MAPK1,MAPK3,RAC1
GO: Biological Process	GO:0002062	chondrocyte differentiation	2.61e-05	0.0001696	5	MAPK14,TRPS1,SNAI2,FGFR1,PTHLH
GO: Biological Process	GO:0038096	Fc-gamma receptor signaling pathway involved in phagocytosis	2.61e-05	0.0001696	5	PIK3CA,PAK1,MAPK1,MAPK3,RAC1
GO: Biological Process	GO:0071559	response to transforming growth factor beta	2.623e-05	0.0001701	7	MYC,PARP1,PIN1,DAB2,WWTR1,MAPK7,AXIN1
GO: Biological Process	GO:0021795	cerebral cortex cell migration	2.645e-05	0.0001712	4	EGFR,LRP6,FGFR1,RAC1
Pathway	M668	Role of fl-arrestins in the activation and targeting of MAP kinases	4.484e-05	0.0001716	3	RAF1,MAPK1,MAPK3
Pathway	106483	ERKs are inactivated	4.484e-05	0.0001716	3	MAPK1,MAPK3,MAPK7
GO: Biological Process	GO:0007369	gastrulation	2.681e-05	0.0001732	6	SRF,LRP6,FGFR1,FGFR2,MAPK7,AXIN1
Pathway	576248	Signaling by the B Cell Receptor (BCR)	4.578e-05	0.0001745	8	CDKN1B,KRAS,ERBB2,EGFR,PIK3CA,FGFR1,FGFR2,GSK3A
Pathway	198909	B Cell Receptor Signaling Pathway	4.629e-05	0.0001758	7	RAF1,MAPK14,BRAF,MAPK1,MAPK3,GSK3A,GAB2
Pathway	137987	Regulation of Telomerase	4.676e-05	0.0001769	5	MYC,CDKN1B,EGFR,MAPK1,MAPK3
GO: Biological Process	GO:0038094	Fc-gamma receptor signaling pathway	2.752e-05	0.0001771	5	PIK3CA,PAK1,MAPK1,MAPK3,RAC1
GO: Biological Process	GO:0046824	positive regulation of nucleocytoplasmic transport	2.752e-05	0.0001771	5	PARP1,MAPK14,EGFR,DAB2,ECT2
GO: Molecular Function	GO:0030554	adenyl nucleotide binding	1.588e-05	0.0001774	18	RAF1,MET,ERBB2,IGF1R,MAPK14,CAMK1D,BRAF,EGFR,PIK3CA,PAK1,FGFR1,FGFR2,MAPK1,MAPK3,MAPK7,GSK3A,DDX5,MAP3K3
GO: Molecular Function	GO:0032555	purine ribonucleotide binding	1.645e-05	0.0001786	20	KRAS,RAF1,MET,ERBB2,IGF1R,MAPK14,CAMK1D,BRAF,EGFR,PIK3CA,PAK1,FGFR1,FGFR2,MAPK1,MAPK3,MAPK7,GSK3A,RAC1,DDX5,MAP3K3
Disease	ctd:D000230	Adenocarcinoma	7.648e-06	0.0001825	7	KRAS,HOXA10,MET,ERBB2,EGFR,PIK3CA,TP63
Disease	ctd:D001254	Astrocytoma	7.784e-06	0.0001825	4	KRAS,NDRG1,BRAF,FGFR1
Pathway	SMP00321	Intracellular Signalling Through Adenosine Receptor A2b and Adenosine	4.951e-05	0.0001852	4	BRAF,PIK3CA,PAK1,MAPK1
Pathway	M12705	Genes related to CD40 signaling	4.951e-05	0.0001852	4	MAPK14,PIK3CA,MAPK1,MAPK3
Pathway	138020	Class I PI3K signaling events mediated by Akt	4.951e-05	0.0001852	4	CDKN1B,RAF1,YWHAZ,GSK3A
GO: Biological Process	GO:0030104	water homeostasis	2.888e-05	0.0001852	4	TP63,SRF,HAS2,CLDN1
GO: Biological Process	GO:0002067	glandular epithelial cell differentiation	2.888e-05	0.0001852	4	TP63,FGFR2,FOXA1,GSK3A
GO: Biological Process	GO:0010594	regulation of endothelial cell migration	2.899e-05	0.0001855	5	MET,MAPK14,CSNK2B,SNAI2,VEGFA
GO: Biological Process	GO:2000811	negative regulation of anoikis	2.935e-05	0.0001871	3	PIK3CA,SNAI2,CAV1
GO: Biological Process	GO:0060979	vasculogenesis involved in coronary vascular morphogenesis	2.935e-05	0.0001871	3	EPO,FGFR1,FGFR2
Pathway	83085	Long-term potentiation	5.029e-05	0.0001874	5	KRAS,RAF1,BRAF,MAPK1,MAPK3
GO: Biological Process	GO:0050778	positive regulation of immune response	3.011e-05	0.0001914	10	PAG1,MAPK14,PIK3CA,CD44,PAK1,BIRC2,MAPK1,MAPK3,MAPK7,RAC1
GO: Biological Process	GO:0010720	positive regulation of cell development	3.015e-05	0.0001914	7	MET,BRAF,DAB2,WWTR1,EZH2,CUX1,VEGFA
GO: Molecular Function	GO:0032553	ribonucleotide binding	1.866e-05	0.000197	20	KRAS,RAF1,MET,ERBB2,IGF1R,MAPK14,CAMK1D,BRAF,EGFR,PIK3CA,PAK1,FGFR1,FGFR2,MAPK1,MAPK3,MAPK7,GSK3A,RAC1,DDX5,MAP3K3
Pathway	83102	Epithelial cell signaling in Helicobacter pylori infection	5.403e-05	0.0002006	5	MET,MAPK14,EGFR,PAK1,RAC1
GO: Molecular Function	GO:0017076	purine nucleotide binding	1.971e-05	0.0002025	20	KRAS,RAF1,MET,ERBB2,IGF1R,MAPK14,CAMK1D,BRAF,EGFR,PIK3CA,PAK1,FGFR1,FGFR2,MAPK1,MAPK3,MAPK7,GSK3A,RAC1,DDX5,MAP3K3
GO: Biological Process	GO:0001892	embryonic placenta development	3.213e-05	0.0002036	5	CDX2,EGFR,DNAJB6,FGFR2,MAPK1
Pathway	M9494	BCR Signaling Pathway	5.565e-05	0.0002051	4	RAF1,MAPK14,MAPK3,RAC1
Pathway	M18342	G alpha i Pathway	5.565e-05	0.0002051	4	RAF1,BRAF,EGFR,MAPK1
Pathway	739007	Spinal Cord Injury	5.636e-05	0.0002069	6	MYC,CDKN1B,EGFR,MAPK1,MAPK3,RAC1
GO: Biological Process	GO:0051098	regulation of binding	3.272e-05	0.000207	7	MYC,PARP1,CSNK2B,DAB2,HMGB1,CAV1,MAPK3
GO: Biological Process	GO:0007420	brain development	3.322e-05	0.0002097	11	MET,IGF1R,EGFR,SRF,LRP6,FGFR1,FGFR2,SCRIB,EZH2,RAC1,AXIN1
GO: Biological Process	GO:0006352	DNA-templated transcription, initiation	3.362e-05	0.0002119	7	MYC,PARP1,YAP1,SRF,HMGB1,WWTR1,MAPK3
Pathway	187092	Advanced glycosylation endproduct receptor signaling	5.804e-05	0.0002123	3	HMGB1,MAPK1,MAPK3
GO: Biological Process	GO:0002431	Fc receptor mediated stimulatory signaling pathway	3.38e-05	0.0002126	5	PIK3CA,PAK1,MAPK1,MAPK3,RAC1
GO: Biological Process	GO:0035019	somatic stem cell maintenance	3.424e-05	0.0002145	4	RAF1,CDX2,BRAF,YAP1
GO: Biological Process	GO:0060711	labyrinthine layer development	3.424e-05	0.0002145	4	CDX2,DNAJB6,FGFR2,MAPK1
GO: Biological Process	GO:0044346	fibroblast apoptotic process	3.554e-05	0.0002218	3	MYC,PIK3CA,TP63
GO: Biological Process	GO:0035767	endothelial cell chemotaxis	3.554e-05	0.0002218	3	MET,SNAI2,VEGFA
Pathway	169350	Signaling events mediated by TCPTP	6.232e-05	0.0002271	4	MET,EGFR,PIK3CA,VEGFA
GO: Biological Process	GO:0042110	T cell activation	3.681e-05	0.0002293	9	ERBB2,PAG1,BRAF,PIK3CA,PAK1,SRF,CD274,CAV1,RAC1
GO: Biological Process	GO:0031663	lipopolysaccharide-mediated signaling pathway	3.718e-05	0.0002312	4	MAPK14,MAPK1,MAPK3,MTDH
GO: Biological Process	GO:0051301	cell division	3.751e-05	0.0002328	12	MYC,MET,IGF1R,YBX1,TP63,PIN1,LRP6,WWTR1,FGFR1,FGFR2,ECT2,VEGFA
GO: Biological Process	GO:0055001	muscle cell development	3.828e-05	0.0002371	6	MAPK14,PIN1,SRF,GSK3A,AXIN1,VEGFA
GO: Molecular Function	GO:0004713	protein tyrosine kinase activity	2.42e-05	0.000242	6	MET,ERBB2,IGF1R,EGFR,FGFR1,FGFR2
GO: Biological Process	GO:0022407	regulation of cell-cell adhesion	3.92e-05	0.0002424	5	SNAI2,CD44,HAS2,MAPK7,FOXA1
GO: Biological Process	GO:0002253	activation of immune response	4.029e-05	0.0002477	9	PAG1,MAPK14,PIK3CA,PAK1,BIRC2,MAPK1,MAPK3,MAPK7,RAC1
GO: Biological Process	GO:0071479	cellular response to ionizing radiation	4.029e-05	0.0002477	4	MAPK14,YAP1,SNAI2,ECT2
GO: Biological Process	GO:0070830	bicellular tight junction assembly	4.029e-05	0.0002477	4	SNAI2,SRF,ECT2,MTDH
Pathway	137938	IL2 signaling events mediated by PI3K	6.956e-05	0.0002526	4	MYC,PIK3CA,GAB2,RAC1
GO: Biological Process	GO:0060117	auditory receptor cell development	4.253e-05	0.0002606	3	FGFR1,SCRIB,RAC1
GO: Biological Process	GO:0060572	morphogenesis of an epithelial bud	4.253e-05	0.0002606	3	TP63,FGFR2,PTHLH
GO: Biological Process	GO:0021847	ventricular zone neuroblast division	4.354e-05	0.0002658	2	FGFR1,FGFR2
GO: Biological Process	GO:0021769	orbitofrontal cortex development	4.354e-05	0.0002658	2	FGFR1,FGFR2
Domain	IPR002290	Ser/Thr_prot_kinase_dom	1.127e-05	0.0002719	8	MAPK14,CAMK1D,PAK1,MAPK1,MAPK3,MAPK7,GSK3A,MAP3K3
Domain	SM00220	S_TKc	1.127e-05	0.0002719	8	MAPK14,CAMK1D,PAK1,MAPK1,MAPK3,MAPK7,GSK3A,MAP3K3
Gene Family	CD	CD molecules	2.505e-05	0.0002755	6	ERBB2,IGF1R,CD44,CD274,FGFR1,FGFR2
Human Phenotype	HP:0002582	Chronic atrophic gastritis	8.408e-07	0.0002758	4	KRAS,ERBB2,PIK3CA,FGFR2
Human Phenotype	HP:0005231	Chronic gastritis	8.408e-07	0.0002758	4	KRAS,ERBB2,PIK3CA,FGFR2
Pathway	137915	Signaling events regulated by Ret tyrosine kinase	7.739e-05	0.000279	4	PIK3CA,MAPK1,MAPK3,RAC1
Pathway	M3342	Integrin Signaling Pathway	7.739e-05	0.000279	4	RAF1,CAV1,MAPK1,MAPK3
GO: Biological Process	GO:0010770	positive regulation of cell morphogenesis involved in differentiation	4.709e-05	0.0002869	4	BRAF,DAB2,WWTR1,EZH2
GO: Molecular Function	GO:0031434	mitogen-activated protein kinase kinase binding	3.01e-05	0.0002933	3	RAF1,BRAF,PIN1
GO: Biological Process	GO:0034614	cellular response to reactive oxygen species	4.966e-05	0.000302	5	MET,PARP1,MAPK7,EZH2,ECT2
GO: Biological Process	GO:0007584	response to nutrient	5.003e-05	0.0003037	6	EPO,IGF1R,EGFR,SNAI2,SRF,LRP6
GO: Biological Process	GO:0051154	negative regulation of striated muscle cell differentiation	5.037e-05	0.0003052	3	YBX1,EZH2,GSK3A
GO: Biological Process	GO:0050918	positive chemotaxis	5.079e-05	0.0003071	4	MET,HMGB1,SCRIB,VEGFA
Pathway	130626	Aldosterone-regulated sodium reabsorption	8.585e-05	0.0003073	4	KRAS,PIK3CA,MAPK1,MAPK3
Pathway	M1908	Fc Epsilon Receptor I Signaling in Mast Cells	8.585e-05	0.0003073	4	RAF1,PIK3CA,MAPK1,MAPK3
GO: Biological Process	GO:0030099	myeloid cell differentiation	5.303e-05	0.0003201	8	MYC,EPO,PARP1,MAPK14,DAB2,SRF,GAB2,VEGFA
Human Phenotype	HP:0005263	Gastritis	1.172e-06	0.0003204	4	KRAS,ERBB2,PIK3CA,FGFR2
GO: Biological Process	GO:0016049	cell growth	5.336e-05	0.0003211	9	FOXM1,CDKN1B,ERBB2,PIN1,CD44,DAB2,GSK3A,DDX5,VEGFA
GO: Biological Process	GO:0043627	response to estrogen	5.338e-05	0.0003211	6	CDKN1B,EPO,EGFR,CAV1,MAPK1,FOXA1
Pathway	169642	Toxoplasmosis	9.085e-05	0.000324	6	MAPK14,PIK3CA,LAMA5,BIRC2,MAPK1,MAPK3
Pathway	138038	Arf6 downstream pathway	9.154e-05	0.0003241	3	MAPK1,MAPK3,RAC1
Pathway	M111	Roles of fl-arrestin-dependent Recruitment of Src Kinases in GPCR Signaling	9.154e-05	0.0003241	3	RAF1,MAPK1,MAPK3
GO: Biological Process	GO:0009314	response to radiation	5.428e-05	0.0003259	9	MYC,KRAS,MAPK14,BRAF,EGFR,YAP1,TP63,SNAI2,ECT2
GO: Biological Process	GO:0010717	regulation of epithelial to mesenchymal transition	5.469e-05	0.000326	4	DAB2,WWTR1,FOXA1,EZH2
GO: Biological Process	GO:0051145	smooth muscle cell differentiation	5.469e-05	0.000326	4	MKL2,SRF,FGFR2,VEGFA
GO: Biological Process	GO:0007405	neuroblast proliferation	5.469e-05	0.000326	4	LRP6,FGFR1,FGFR2,VEGFA
GO: Biological Process	GO:0032091	negative regulation of protein binding	5.469e-05	0.000326	4	MYC,DAB2,CAV1,MAPK3
GO: Biological Process	GO:0030100	regulation of endocytosis	5.512e-05	0.0003274	6	CAMK1D,DAB2,HMGB1,CAV1,RAC1,VEGFA
GO: Biological Process	GO:0007160	cell-matrix adhesion	5.512e-05	0.0003274	6	CD44,SRF,LAMA5,MUC4,RAC1,VEGFA
Disease	ctd:D016889	Endometrial Neoplasms	1.737e-05	0.0003423	5	HOXA10,IGF1R,FGFR2,EZH2,VEGFA
Disease	ctd:D006258	Head and Neck Neoplasms	1.741e-05	0.0003423	4	EGFR,MAPK1,MAPK3,VEGFA
Disease	ctd:D005706	Gallbladder Neoplasms	1.785e-05	0.0003423	3	KRAS,ERBB2,EGFR
Disease	cv:C0038356	Neoplasm of stomach	1.785e-05	0.0003423	3	ERBB2,PIK3CA,FGFR2
GO: Biological Process	GO:0033561	regulation of water loss via skin	5.91e-05	0.0003491	3	TP63,SRF,CLDN1
GO: Biological Process	GO:2000209	regulation of anoikis	5.91e-05	0.0003491	3	PIK3CA,SNAI2,CAV1
GO: Biological Process	GO:0007184	SMAD protein import into nucleus	5.91e-05	0.0003491	3	PARP1,DAB2,WWTR1
GO: Biological Process	GO:0034142	toll-like receptor 4 signaling pathway	5.948e-05	0.0003507	5	MAPK14,BIRC2,MAPK1,MAPK3,MAPK7
Disease	ctd:D005909	Glioblastoma	1.929e-05	0.000354	5	MYC,MET,NDRG1,EGFR,VEGFA
GO: Biological Process	GO:0010595	positive regulation of endothelial cell migration	6.315e-05	0.0003717	4	MET,MAPK14,SNAI2,VEGFA
Domain	IPR008349	Erk_1_2_MAPK	1.645e-05	0.0003804	2	MAPK1,MAPK3
GO: Biological Process	GO:0051493	regulation of cytoskeleton organization	6.605e-05	0.0003881	8	CDKN1B,BRAF,PAK1,CAV1,MAPK1,MAPK3,ECT2,RAC1
Pathway	M5291	Role of PI3K subunit p85 in regulation of Actin Organization and Cell Migration	0.0001122	0.0003944	3	PIK3CA,PAK1,RAC1
Pathway	M14775	G alpha s Pathway	0.0001122	0.0003944	3	RAF1,BRAF,MAPK1
GO: Biological Process	GO:0060425	lung morphogenesis	6.772e-05	0.0003965	4	KRAS,FGFR2,FOXA1,CTSZ
GO: Biological Process	GO:0090183	regulation of kidney development	6.772e-05	0.0003965	4	MYC,YAP1,WWTR1,VEGFA
Pathway	83065	Axon guidance	0.0001135	0.0003976	6	KRAS,MET,PAK1,MAPK1,MAPK3,RAC1
GO: Biological Process	GO:0001558	regulation of cell growth	6.868e-05	0.0004011	8	FOXM1,CDKN1B,ERBB2,PIN1,CD44,DAB2,GSK3A,VEGFA
GO: Biological Process	GO:0045022	early endosome to late endosome transport	6.875e-05	0.0004011	3	DAB2,MAPK1,MAPK3
GO: Molecular Function	GO:0003700	transcription factor activity, sequence-specific DNA binding	4.311e-05	0.0004034	15	MYC,FOXM1,HOXA10,CDX2,MKL2,YBX1,TP63,TRPS1,SNAI2,SRF,HMGB1,ZNF217,DLX4,FOXA1,CUX1
GO: Molecular Function	GO:0001071	nucleic acid binding transcription factor activity	4.353e-05	0.0004034	15	MYC,FOXM1,HOXA10,CDX2,MKL2,YBX1,TP63,TRPS1,SNAI2,SRF,HMGB1,ZNF217,DLX4,FOXA1,CUX1
GO: Biological Process	GO:0045667	regulation of osteoblast differentiation	7.074e-05	0.000412	5	TP63,SNAI2,FGFR1,FGFR2,DDX5
GO: Molecular Function	GO:0019902	phosphatase binding	4.594e-05	0.0004156	6	CDKN1B,MET,ERBB2,EGFR,MAPK1,MAPK3
GO: Biological Process	GO:0043297	apical junction assembly	7.253e-05	0.0004209	4	SNAI2,SRF,ECT2,MTDH
GO: Biological Process	GO:0060113	inner ear receptor cell differentiation	7.253e-05	0.0004209	4	FGFR1,SCRIB,CUX1,RAC1
GO: Biological Process	GO:0002520	immune system development	7.411e-05	0.0004293	12	MYC,EPO,PARP1,ERBB2,MAPK14,BRAF,DAB2,SRF,HMGB1,FGFR2,GAB2,VEGFA
GO: Biological Process	GO:0030278	regulation of ossification	7.515e-05	0.0004346	6	TP63,SNAI2,LRP6,FGFR1,FGFR2,DDX5
Human Phenotype	HP:0100526	Neoplasm of the lung	1.857e-06	0.0004351	5	KRAS,ERBB2,BRAF,EGFR,PIK3CA
GO: Biological Process	GO:0031329	regulation of cellular catabolic process	7.582e-05	0.0004377	12	MYC,ERBB2,PIN1,DNAJB6,DAB2,SCRIB,MAPK7,EZH2,ECT2,MTDH,GSK3A,AXIN1
Pathway	M13494	Bioactive Peptide Induced Signaling Pathway	0.0001265	0.0004401	4	RAF1,MAPK14,MAPK1,MAPK3
Pathway	137932	IL6-mediated signaling events	0.0001265	0.0004401	4	MYC,MAPK14,PIK3CA,RAC1
Human Phenotype	HP:0003764	Nevus	2.334e-06	0.0004405	6	KRAS,BRAF,PIK3CA,TP63,TRPS1,FGFR2
Human Phenotype	HP:0000177	Abnormality of upper lip	2.417e-06	0.0004405	12	KRAS,ERBB2,IGF1R,BRAF,PIK3CA,YAP1,TP63,TRPS1,SNAI2,FGFR1,FGFR2,EZH2
GO: Biological Process	GO:0033143	regulation of intracellular steroid hormone receptor signaling pathway	7.758e-05	0.0004471	4	DAB2,PAK1,FOXA1,DDX5
Disease	cv:C2239176	Hepatocellular carcinoma	2.663e-05	0.0004496	3	MET,PIK3CA,AXIN1
Disease	114550	HEPATOCELLULAR CARCINOMA	2.663e-05	0.0004496	3	MET,PIK3CA,AXIN1
GO: Biological Process	GO:0050863	regulation of T cell activation	7.87e-05	0.0004528	7	ERBB2,PAG1,PIK3CA,PAK1,CD274,CAV1,RAC1
GO: Biological Process	GO:0071364	cellular response to epidermal growth factor stimulus	7.939e-05	0.0004552	3	EGFR,SNAI2,DAB2
GO: Biological Process	GO:0048103	somatic stem cell division	7.939e-05	0.0004552	3	LRP6,FGFR1,FGFR2
GO: Biological Process	GO:0035265	organ growth	8.021e-05	0.0004591	5	YAP1,PIN1,FGFR1,FGFR2,GSK3A
GO: Molecular Function	GO:0000989	transcription factor activity, transcription factor binding	5.251e-05	0.0004641	10	CDX2,MKL2,YAP1,TP63,SRF,BIRC2,WWTR1,MTDH,GMNN,DDX5
Human Phenotype	HP:0100606	Neoplasm of the respiratory system	2.835e-06	0.000465	5	KRAS,ERBB2,BRAF,EGFR,PIK3CA
Pathway	M12771	PTEN is a tumor suppressor that dephosphorylates the lipid messenger phosphatidylinositol triphosphate.	0.0001356	0.0004669	3	PIK3CA,MAPK1,MAPK3
Pathway	137961	EPHA2 forward signaling	0.0001356	0.0004669	3	PIK3CA,PAK1,RAC1
Pathway	M11358	Tumor Suppressor Arf Inhibits Ribosomal Biogenesis	0.0001356	0.0004669	3	MYC,PIK3CA,RAC1
GO: Biological Process	GO:0051050	positive regulation of transport	8.194e-05	0.0004681	11	MET,PARP1,MAPK14,CAMK1D,EGFR,DAB2,CD274,CAV1,ECT2,GAB2,VEGFA
Disease	ctd:D002971	Cleft Lip	2.894e-05	0.0004698	4	MYC,TP63,FGFR1,FGFR2
GO: Biological Process	GO:0055017	cardiac muscle tissue growth	8.288e-05	0.0004719	4	PIN1,FGFR1,FGFR2,GSK3A
GO: Biological Process	GO:2001022	positive regulation of response to DNA damage stimulus	8.288e-05	0.0004719	4	MYC,FOXM1,EGFR,DDX5
GO: Biological Process	GO:0034101	erythrocyte homeostasis	8.357e-05	0.000475	5	EPO,MAPK14,SRF,AXIN1,VEGFA
Pathway	138023	Ceramide signaling pathway	0.0001385	0.0004752	4	MYC,RAF1,MAPK1,MAPK3
Pathway	187082	TRAF6 mediated induction of NFkB and MAP kinases upon TLR7/8 or 9 activation	0.0001404	0.0004784	5	MAPK14,HMGB1,MAPK1,MAPK3,MAPK7
Pathway	193147	Osteoclast differentiation	0.0001404	0.0004784	6	MAPK14,PIK3CA,MAPK1,MAPK3,GAB2,RAC1
GO: Molecular Function	GO:0000988	transcription factor activity, protein binding	5.577e-05	0.0004816	10	CDX2,MKL2,YAP1,TP63,SRF,BIRC2,WWTR1,MTDH,GMNN,DDX5
GO: Biological Process	GO:0090170	regulation of Golgi inheritance	8.687e-05	0.0004894	2	MAPK1,MAPK3
GO: Biological Process	GO:0030812	negative regulation of nucleotide catabolic process	8.687e-05	0.0004894	2	MAPK7,GSK3A
GO: Biological Process	GO:0070487	monocyte aggregation	8.687e-05	0.0004894	2	CD44,HAS2
GO: Biological Process	GO:0000189	MAPK import into nucleus	8.687e-05	0.0004894	2	MAPK1,MAPK3
GO: Biological Process	GO:0060648	mammary gland bud morphogenesis	8.687e-05	0.0004894	2	FGFR2,PTHLH
GO: Biological Process	GO:0003206	cardiac chamber morphogenesis	8.705e-05	0.0004894	5	EPO,SRF,LRP6,FGFR2,GSK3A
GO: Biological Process	GO:0048839	inner ear development	8.714e-05	0.0004894	6	CDKN1B,FGFR1,FGFR2,SCRIB,CUX1,RAC1
GO: Biological Process	GO:0090263	positive regulation of canonical Wnt signaling pathway	8.844e-05	0.0004942	4	YAP1,LRP6,FGFR2,CAV1
GO: Biological Process	GO:0021879	forebrain neuron differentiation	8.844e-05	0.0004942	4	FGFR1,FGFR2,RAC1,AXIN1
GO: Biological Process	GO:0055013	cardiac muscle cell development	8.844e-05	0.0004942	4	PIN1,SRF,GSK3A,VEGFA
Pathway	P00031	Inflammation mediated by chemokine and cytokine signaling pathway	0.0001469	0.0004988	7	KRAS,RAF1,PIK3CA,PAK1,MAPK1,MAPK3,RAC1
Human Phenotype	HP:0000159	Abnormality of the lip	3.503e-06	0.0005037	13	KRAS,RAF1,ERBB2,IGF1R,BRAF,PIK3CA,YAP1,TP63,TRPS1,SNAI2,FGFR1,FGFR2,EZH2
Human Phenotype	HP:0010743	Short metatarsal	3.685e-06	0.0005037	5	TRPS1,FGFR1,FGFR2,EZH2,PTHLH
GO: Biological Process	GO:0036342	post-anal tail morphogenesis	9.105e-05	0.0005062	3	TP63,LRP6,AXIN1
GO: Biological Process	GO:0072215	regulation of metanephros development	9.105e-05	0.0005062	3	MYC,YAP1,WWTR1
GO: Biological Process	GO:0034243	regulation of transcription elongation from RNA polymerase II promoter	9.105e-05	0.0005062	3	DAB2,EZH2,AXIN1
Pathway	M2579	Differentiation Pathway in PC12 Cells; this is a specific case of PAC1 Receptor Pathway.	0.0001513	0.0005122	4	BRAF,PIK3CA,MAPK1,MAPK3
GO: Biological Process	GO:0034446	substrate adhesion-dependent cell spreading	9.427e-05	0.0005232	4	BRAF,DAB2,LAMA5,RAC1
Pathway	187081	MyD88 dependent cascade initiated on endosome	0.0001571	0.0005281	5	MAPK14,HMGB1,MAPK1,MAPK3,MAPK7
Pathway	106396	Toll Like Receptor 7/8 (TLR7/8) Cascade	0.0001571	0.0005281	5	MAPK14,HMGB1,MAPK1,MAPK3,MAPK7
GO: Biological Process	GO:0007417	central nervous system development	9.594e-05	0.0005316	12	MET,ERBB2,IGF1R,EGFR,SRF,LRP6,FGFR1,FGFR2,SCRIB,EZH2,RAC1,AXIN1
Pathway	M7860	Nerve growth factor pathway (NGF)	0.000162	0.0005393	3	RAF1,PIK3CA,MAPK3
Pathway	477119	Spry regulation of FGF signaling	0.000162	0.0005393	3	BRAF,MAPK1,MAPK3
Pathway	PW:0000612	colorectal cancer	0.000162	0.0005393	3	KRAS,BRAF,AXIN1
GO: Biological Process	GO:0010038	response to metal ion	9.876e-05	0.0005463	7	CDKN1B,NDRG1,BRAF,EGFR,CAV1,ECT2,GSK3A
Pathway	83118	Small cell lung cancer	0.000166	0.0005507	5	MYC,CDKN1B,PIK3CA,LAMA5,BIRC2
GO: Biological Process	GO:0007179	transforming growth factor beta receptor signaling pathway	0.0001035	0.0005706	6	MYC,PARP1,PIN1,DAB2,WWTR1,AXIN1
GO: Biological Process	GO:0033146	regulation of intracellular estrogen receptor signaling pathway	0.0001038	0.0005706	3	PAK1,FOXA1,DDX5
GO: Biological Process	GO:0010837	regulation of keratinocyte proliferation	0.0001038	0.0005706	3	YAP1,TP63,SNAI2
GO: Biological Process	GO:0048545	response to steroid hormone	0.0001038	0.0005706	8	CDKN1B,KRAS,EPO,EGFR,DAB2,CAV1,MAPK1,FOXA1
GO: Biological Process	GO:0042490	mechanoreceptor differentiation	0.0001068	0.0005847	4	FGFR1,SCRIB,CUX1,RAC1
GO: Biological Process	GO:0001658	branching involved in ureteric bud morphogenesis	0.0001068	0.0005847	4	MYC,CD44,LAMA5,VEGFA
Disease	ctd:D018358	Neuroendocrine Tumors	3.786e-05	0.000586	3	CDKN1B,BRAF,PTHLH
Disease	cv:C1863356	Pfeiffer syndrome	4.861e-05	0.000586	2	FGFR1,FGFR2
Disease	20081125:Kiemeney	Urinary bladder cancer	4.861e-05	0.000586	2	MYC,TP63
Disease	101600	PFEIFFER SYNDROME	4.861e-05	0.000586	2	FGFR1,FGFR2
Disease	ctd:C537780	Antley-Bixler syndrome	4.861e-05	0.000586	2	FGFR1,FGFR2
Disease	ctd:C538582	Pfeiffer type acrocephalosyndactyly	4.861e-05	0.000586	2	FGFR1,FGFR2
Disease	123150	JACKSON-WEISS SYNDROME; JWS	4.861e-05	0.000586	2	FGFR1,FGFR2
Disease	cv:C0795998	Jackson-Weiss syndrome	4.861e-05	0.000586	2	FGFR1,FGFR2
Disease	ctd:C537559	Jackson-Weiss syndrome	4.861e-05	0.000586	2	FGFR1,FGFR2
Pathway	M19784	T Cell Receptor Signaling Pathway	0.0001795	0.0005935	4	RAF1,PIK3CA,MAPK3,RAC1
Disease	ctd:D009634	Noonan Syndrome	5.18e-05	0.0006072	3	KRAS,RAF1,BRAF
GO: Biological Process	GO:0051129	negative regulation of cellular component organization	0.0001124	0.0006141	9	RAF1,DNAJB6,DAB2,BIRC2,HMGB1,FGFR2,CAV1,FOXA1,RAC1
GO: Biological Process	GO:0009896	positive regulation of catabolic process	0.0001125	0.0006141	6	MYC,CDKN1B,DAB2,MTDH,GSK3A,AXIN1
GO: Biological Process	GO:0030522	intracellular receptor signaling pathway	0.0001127	0.0006141	7	SNAI2,DAB2,PAK1,BIRC2,FOXA1,EZH2,DDX5
GO: Biological Process	GO:0055006	cardiac cell development	0.0001134	0.0006161	4	PIN1,SRF,GSK3A,VEGFA
GO: Biological Process	GO:0034166	toll-like receptor 10 signaling pathway	0.0001134	0.0006161	4	MAPK14,MAPK1,MAPK3,MAPK7
Pathway	645278	Signaling by FGFR1 fusion mutants	0.0001916	0.0006271	3	PIK3CA,CUX1,GAB2
Pathway	138002	E-cadherin signaling in keratinocytes	0.0001916	0.0006271	3	EGFR,PIK3CA,RAC1
Pathway	M12836	EPO Signaling Pathway	0.0001916	0.0006271	3	RAF1,EPO,MAPK3
GO: Biological Process	GO:0006259	DNA metabolic process	0.0001173	0.000636	13	MYC,FOXM1,EPO,MET,PARP1,IGF1R,EGFR,PIK3CA,HMGB1,EZH2,GMNN,GSK3A,RAC1
GO: Biological Process	GO:0043276	anoikis	0.0001176	0.000636	3	PIK3CA,SNAI2,CAV1
GO: Biological Process	GO:0097305	response to alcohol	0.0001177	0.000636	7	CDKN1B,EPO,EGFR,SNAI2,LRP6,BIRC2,FOXA1
Pathway	106397	Toll Like Receptor 9 (TLR9) Cascade	0.0001951	0.0006366	5	MAPK14,HMGB1,MAPK1,MAPK3,MAPK7
GO: Biological Process	GO:0006367	transcription initiation from RNA polymerase II promoter	0.0001189	0.0006416	6	MYC,PARP1,YAP1,SRF,HMGB1,WWTR1
Pathway	83090	Insulin signaling pathway	0.0002014	0.0006549	6	KRAS,RAF1,BRAF,PIK3CA,MAPK1,MAPK3
GO: Biological Process	GO:0035051	cardiocyte differentiation	0.0001235	0.0006645	5	PIN1,SRF,LRP6,GSK3A,VEGFA
GO: Biological Process	GO:0042471	ear morphogenesis	0.0001235	0.0006645	5	MYC,FGFR1,FGFR2,SCRIB,RAC1
GO: Biological Process	GO:0060419	heart growth	0.0001277	0.0006845	4	PIN1,FGFR1,FGFR2,GSK3A
GO: Biological Process	GO:0034146	toll-like receptor 5 signaling pathway	0.0001277	0.0006845	4	MAPK14,MAPK1,MAPK3,MAPK7
Pathway	160135	MAP kinase activation in TLR cascade	0.0002113	0.000685	4	MAPK14,MAPK1,MAPK3,MAPK7
GO: Biological Process	GO:0019827	stem cell maintenance	0.0001282	0.0006863	5	RAF1,CDX2,BRAF,YAP1,FGFR1
GO: Biological Process	GO:0035023	regulation of Rho protein signal transduction	0.000129	0.0006882	6	RAF1,ERBB2,PIN1,SCRIB,ECT2,RAC1
GO: Biological Process	GO:0001894	tissue homeostasis	0.000129	0.0006882	6	SRF,LRP6,MUC4,PTHLH,RAC1,VEGFA
Pathway	585562	Epstein-Barr virus infection	0.000214	0.0006913	7	MYC,CDKN1B,MAPK14,PIK3CA,CSNK2B,CD44,YWHAZ
GO: Biological Process	GO:0034329	cell junction assembly	0.0001325	0.0007058	6	SNAI2,SRF,LAMA5,ECT2,MTDH,VEGFA
GO: Biological Process	GO:0010632	regulation of epithelial cell migration	0.000133	0.0007064	5	MET,MAPK14,CSNK2B,SNAI2,VEGFA
GO: Biological Process	GO:2001242	regulation of intrinsic apoptotic signaling pathway	0.000133	0.0007064	5	EPO,SNAI2,CD44,CAV1,MAPK7
GO: Biological Process	GO:0045727	positive regulation of translation	0.0001353	0.0007159	4	ERBB2,EIF5A2,MAPK1,MAPK3
GO: Biological Process	GO:0043534	blood vessel endothelial cell migration	0.0001353	0.0007159	4	MAPK14,CSNK2B,SRF,VEGFA
Pathway	530769	Signaling by constitutively active EGFR	0.0002244	0.0007227	3	KRAS,EGFR,PIK3CA
GO: Biological Process	GO:0030097	hemopoiesis	0.0001374	0.0007262	11	MYC,EPO,PARP1,ERBB2,MAPK14,BRAF,DAB2,SRF,FGFR2,GAB2,VEGFA
Pathway	138018	Downstream signaling in naive CD8+ T cells	0.0002287	0.000734	4	RAF1,BRAF,MAPK1,MAPK3
GO: Biological Process	GO:0022604	regulation of cell morphogenesis	0.0001403	0.00074	8	MET,BRAF,DAB2,WWTR1,FOXA1,EZH2,CUX1,VEGFA
GO: Molecular Function	GO:0005006	epidermal growth factor-activated receptor activity	8.835e-05	0.0007461	2	ERBB2,EGFR
GO: Biological Process	GO:0031334	positive regulation of protein complex assembly	0.0001431	0.0007529	5	CDKN1B,SRF,CAV1,RAC1,VEGFA
GO: Biological Process	GO:0001707	mesoderm formation	0.0001432	0.0007529	4	SRF,FGFR1,FGFR2,AXIN1
GO: Biological Process	GO:1903037	regulation of leukocyte cell-cell adhesion	0.0001444	0.0007571	2	CD44,HAS2
GO: Biological Process	GO:0060665	regulation of branching involved in salivary gland morphogenesis by mesenchymal-epithelial signaling	0.0001444	0.0007571	2	MET,FGFR1
GO: Biological Process	GO:0071514	genetic imprinting	0.0001487	0.0007785	3	PIK3CA,GSK3A,AXIN1
GO: Biological Process	GO:0043523	regulation of neuron apoptotic process	0.0001512	0.0007887	6	KRAS,BRAF,PIK3CA,TP63,PIN1,VEGFA
GO: Biological Process	GO:0060675	ureteric bud morphogenesis	0.0001514	0.0007887	4	MYC,CD44,LAMA5,VEGFA
GO: Biological Process	GO:0070301	cellular response to hydrogen peroxide	0.0001514	0.0007887	4	MET,MAPK7,EZH2,ECT2
Pathway	138024	TGF-beta receptor signaling	0.000247	0.0007903	4	YAP1,DAB2,CAV1,AXIN1
GO: Biological Process	GO:0060326	cell chemotaxis	0.0001552	0.0008071	6	MET,CAMK1D,SNAI2,HMGB1,RAC1,VEGFA
GO: Biological Process	GO:0002694	regulation of leukocyte activation	0.0001581	0.0008208	8	ERBB2,PAG1,PIK3CA,PAK1,CD274,CAV1,GAB2,RAC1
GO: Biological Process	GO:0090316	positive regulation of intracellular protein transport	0.0001592	0.0008256	5	PARP1,MAPK14,EGFR,DAB2,ECT2
GO: Biological Process	GO:0038124	toll-like receptor TLR6:TLR2 signaling pathway	0.00016	0.0008269	4	MAPK14,MAPK1,MAPK3,MAPK7
GO: Biological Process	GO:0038123	toll-like receptor TLR1:TLR2 signaling pathway	0.00016	0.0008269	4	MAPK14,MAPK1,MAPK3,MAPK7
GO: Biological Process	GO:0043086	negative regulation of catalytic activity	0.0001613	0.0008326	11	CDKN1B,RAF1,IGF1R,CD44,DNAJB6,LRP6,WWTR1,CAV1,MAPK7,GSK3A,VEGFA
Pathway	138017	Signaling events mediated by PTP1B	0.0002664	0.0008496	4	EGFR,YBX1,PIK3CA,CAV1
GO: Biological Process	GO:0021543	pallium development	0.0001649	0.0008498	5	EGFR,SRF,LRP6,FGFR1,RAC1
GO: Biological Process	GO:0010718	positive regulation of epithelial to mesenchymal transition	0.0001661	0.0008533	3	DAB2,WWTR1,EZH2
GO: Biological Process	GO:0043516	regulation of DNA damage response, signal transduction by p53 class mediator	0.0001661	0.0008533	3	SNAI2,CD44,DDX5
GO: Biological Process	GO:0018107	peptidyl-threonine phosphorylation	0.0001689	0.0008642	4	MET,MAPK1,GSK3A,AXIN1
GO: Biological Process	GO:0048332	mesoderm morphogenesis	0.0001689	0.0008642	4	SRF,FGFR1,FGFR2,AXIN1
GO: Biological Process	GO:0031344	regulation of cell projection organization	0.000169	0.0008642	8	MET,CAMK1D,DAB2,SRF,FGFR1,CUX1,RAC1,VEGFA
GO: Biological Process	GO:0071345	cellular response to cytokine stimulus	0.00018	0.000919	9	KRAS,PIN1,CSNK2B,CD44,CAV1,MAPK1,MAPK3,HAS2,GSK3A
GO: Biological Process	GO:0003205	cardiac chamber development	0.0001829	0.0009323	5	EPO,SRF,LRP6,FGFR2,GSK3A
Pathway	645295	Gastrin-CREB signalling pathway via PKC and MAPK	0.0002955	0.0009375	7	KRAS,RAF1,EGFR,PIK3CA,MAPK1,MAPK3,MAPK7
Pathway	169344	C-MYC pathway	0.0003006	0.0009375	3	MYC,PIN1,AXIN1
Pathway	138049	PDGFR-alpha signaling pathway	0.0003006	0.0009375	3	PIK3CA,SRF,CAV1
Pathway	M5489	IL 6 signaling pathway	0.0003006	0.0009375	3	RAF1,SRF,MAPK3
Pathway	PW:0000198	p38 MAPK signaling	0.0003006	0.0009375	3	MAPK14,RAC1,MAP3K3
Pathway	M8731	Aspirin Blocks Signaling Pathway Involved in Platelet Activation	0.0003006	0.0009375	3	RAF1,MAPK1,MAPK3
Pathway	M19943	Ceramide Signaling Pathway	0.0003006	0.0009375	3	RAF1,MAPK1,MAPK3
GO: Molecular Function	GO:0019838	growth factor binding	0.0001147	0.0009476	5	ERBB2,IGF1R,EGFR,FGFR1,FGFR2
Human Phenotype	HP:0001003	Multiple lentigines	7.567e-06	0.0009546	3	KRAS,RAF1,BRAF
GO: Biological Process	GO:0042063	gliogenesis	0.0001901	0.0009674	6	ERBB2,NDRG1,EGFR,LRP6,SCRIB,EZH2
GO: Molecular Function	GO:0045309	protein phosphorylated amino acid binding	0.0001206	0.0009748	3	PIN1,MAPK1,MAPK3
GO: Biological Process	GO:0007268	synaptic transmission	0.0001951	0.0009912	11	KRAS,RAF1,MET,BRAF,EGFR,KCNH1,SRF,LRP6,FGFR2,SCRIB,MAPK1
GO: Biological Process	GO:0034162	toll-like receptor 9 signaling pathway	0.0001978	0.001002	4	MAPK14,MAPK1,MAPK3,MAPK7
GO: Biological Process	GO:2001243	negative regulation of intrinsic apoptotic signaling pathway	0.0001978	0.001002	4	EPO,SNAI2,CD44,MAPK7
GO: Biological Process	GO:0010656	negative regulation of muscle cell apoptotic process	0.0002047	0.001036	3	IGF1R,LRP6,CAV1
Disease	ctd:D006930	Hyperalgesia	9.146e-05	0.001043	5	RAF1,MAPK1,MAPK3,MAPK7,PTHLH
GO: Biological Process	GO:0018210	peptidyl-threonine modification	0.0002082	0.001052	4	MET,MAPK1,GSK3A,AXIN1
GO: Biological Process	GO:0051495	positive regulation of cytoskeleton organization	0.0002092	0.001055	5	CDKN1B,BRAF,PAK1,CAV1,RAC1
Disease	ctd:D002292	Carcinoma, Renal Cell	9.517e-05	0.001057	6	MET,ERBB2,NDRG1,PIK3CA,PAK1,MUC4
Pathway	137969	Signaling events mediated by PRL	0.0003442	0.001057	3	MAPK1,MAPK3,RAC1
Pathway	M11420	CTCF: First Multivalent Nuclear Factor	0.0003442	0.001057	3	MYC,CDKN1B,PIK3CA
Pathway	M15743	G alpha 12 Pathway	0.0003442	0.001057	3	RAF1,MAPK1,MAPK7
Pathway	M9152	CCR3 signaling in Eosinophils	0.0003442	0.001057	3	RAF1,MAPK1,MAPK3
Pathway	M8601	Rac 1 cell motility signaling pathway	0.0003442	0.001057	3	PIK3CA,PAK1,RAC1
GO: Biological Process	GO:0048534	hematopoietic or lymphoid organ development	0.0002106	0.00106	11	MYC,EPO,PARP1,ERBB2,MAPK14,BRAF,DAB2,SRF,FGFR2,GAB2,VEGFA
Pathway	672460	Neural Crest Differentiation	0.0003522	0.001078	5	MYC,SNAI2,FGFR1,FGFR2,AXIN1
Domain	IPR006212	Furin_repeat	5.066e-05	0.001081	3	ERBB2,IGF1R,EGFR
Domain	SM00261	FU	5.066e-05	0.001081	3	ERBB2,IGF1R,EGFR
Pathway	137916	Regulation of retinoblastoma protein	0.0003549	0.001083	4	CDKN1B,RAF1,MET,MAPK14
Pathway	105694	ERK activation	0.0003569	0.001083	2	MAPK1,MAPK3
Pathway	105690	RAF activation	0.0003569	0.001083	2	KRAS,RAF1
GO: Biological Process	GO:0021869	forebrain ventricular zone progenitor cell division	0.0002161	0.001086	2	FGFR1,FGFR2
GO: Molecular Function	GO:0046983	protein dimerization activity	0.0001373	0.001087	14	MYC,RAF1,MET,ERBB2,BRAF,EGFR,SRF,LRP6,WWTR1,FGFR1,FGFR2,ECT2,AXIN1,VEGFA
GO: Biological Process	GO:0034134	toll-like receptor 2 signaling pathway	0.000219	0.001099	4	MAPK14,MAPK1,MAPK3,MAPK7
Pathway	920955	Regulation of toll-like receptor signaling pathway	0.0003687	0.001115	5	MAPK14,PIK3CA,MAPK1,MAPK3,RAC1
GO: Biological Process	GO:0043491	protein kinase B signaling	0.0002233	0.001119	5	IGF1R,EGFR,PIK3CA,MTDH,VEGFA
GO: Molecular Function	GO:0005007	fibroblast growth factor-activated receptor activity	0.0001469	0.001124	2	FGFR1,FGFR2
GO: Molecular Function	GO:0051219	phosphoprotein binding	0.0001479	0.001124	4	PIN1,CD44,MAPK1,MAPK3
GO: Biological Process	GO:0048255	mRNA stabilization	0.0002261	0.00113	3	MAPK14,YBX1,VEGFA
GO: Biological Process	GO:0043489	RNA stabilization	0.0002261	0.00113	3	MAPK14,YBX1,VEGFA
GO: Cellular Component	GO:0005901	caveola	1.343e-05	0.001142	5	IGF1R,LRP6,CAV1,MAPK1,MAPK3
Pathway	122191	NOD-like receptor signaling pathway	0.00038	0.001146	4	MAPK14,BIRC2,MAPK1,MAPK3
GO: Biological Process	GO:0051897	positive regulation of protein kinase B signaling	0.0002302	0.001148	4	IGF1R,EGFR,MTDH,VEGFA
GO: Biological Process	GO:0033044	regulation of chromosome organization	0.0002307	0.001149	5	MYC,TRPS1,SNAI2,MAPK3,VEGFA
Pathway	198855	Toll-like receptor signaling pathway	0.0003857	0.001159	5	MAPK14,PIK3CA,MAPK1,MAPK3,RAC1
Pathway	920978	Physiological and Pathological Hypertrophy of the Heart	0.0003916	0.001163	3	MAPK14,MAPK1,RAC1
Pathway	M17200	Antigen binding to B cell receptors activates protein tyrosine kinases, such as the Src family, which ultimate activate MAP kinases.	0.0003916	0.001163	3	MAPK1,MAPK3,RAC1
Pathway	198819	Signal Transduction of S1P Receptor	0.0003916	0.001163	3	MAPK1,MAPK3,MAPK7
Pathway	M11520	TPO Signaling Pathway	0.0003916	0.001163	3	RAF1,PIK3CA,MAPK3
GO: Biological Process	GO:0002224	toll-like receptor signaling pathway	0.0002382	0.001183	5	MAPK14,BIRC2,MAPK1,MAPK3,MAPK7
GO: Biological Process	GO:0043524	negative regulation of neuron apoptotic process	0.0002382	0.001183	5	KRAS,BRAF,PIK3CA,PIN1,VEGFA
GO: Biological Process	GO:0045184	establishment of protein localization	0.0002385	0.001183	16	PARP1,MAPK14,EGFR,TRPS1,SNAI2,DAB2,CD274,LAMA5,EIF5A2,WWTR1,MAPK1,MAPK3,MAPK7,ECT2,YWHAZ,AXIN1
GO: Biological Process	GO:0090100	positive regulation of transmembrane receptor protein serine/threonine kinase signaling pathway	0.0002417	0.001195	4	PARP1,CSNK2B,DAB2,AXIN1
GO: Biological Process	GO:0043154	negative regulation of cysteine-type endopeptidase activity involved in apoptotic process	0.0002417	0.001195	4	RAF1,CD44,DNAJB6,VEGFA
Pathway	M2404	Mechanism of Gene Regulation by Peroxisome Proliferators via PPARa(alpha)	0.0004063	0.001203	4	MYC,PIK3CA,MAPK1,MAPK3
GO: Biological Process	GO:0060071	Wnt signaling pathway, planar cell polarity pathway	0.0002488	0.001228	3	DAB2,LRP6,RAC1
Pathway	771577	Fcgamma receptor (FCGR) dependent phagocytosis	0.0004215	0.001244	5	PIK3CA,PAK1,MAPK1,MAPK3,RAC1
GO: Biological Process	GO:0007605	sensory perception of sound	0.0002538	0.001251	5	MYC,CDKN1B,SNAI2,FGFR1,AXIN1
GO: Biological Process	GO:0090068	positive regulation of cell cycle process	0.0002598	0.001279	6	CDKN1B,MET,IGF1R,NDRG1,TP63,ECT2
Pathway	83076	Toll-like receptor signaling pathway	0.0004403	0.001289	5	MAPK14,PIK3CA,MAPK1,MAPK3,RAC1
Pathway	138039	Retinoic acid receptors-mediated signaling	0.0004431	0.001289	3	MAPK14,MAPK1,MAPK3
Pathway	137920	TRAIL signaling pathway	0.0004431	0.001289	3	PIK3CA,MAPK1,MAPK3
Pathway	138054	Nectin adhesion pathway	0.0004431	0.001289	3	PIK3CA,CLDN1,RAC1
Pathway	M8719	mCalpain and friends in Cell motility	0.0004431	0.001289	3	EGFR,MAPK1,MAPK3
GO: Biological Process	GO:0030811	regulation of nucleotide catabolic process	0.0002643	0.001299	9	ERBB2,PIN1,DNAJB6,SCRIB,MAPK7,EZH2,ECT2,GSK3A,AXIN1
GO: Biological Process	GO:0050865	regulation of cell activation	0.0002648	0.0013	8	ERBB2,PAG1,PIK3CA,PAK1,CD274,CAV1,GAB2,RAC1
GO: Biological Process	GO:0010634	positive regulation of epithelial cell migration	0.0002661	0.001304	4	MET,MAPK14,SNAI2,VEGFA
GO: Biological Process	GO:0033002	muscle cell proliferation	0.0002702	0.001322	5	EGFR,FGFR1,FGFR2,CAV1,VEGFA
GO: Biological Process	GO:0048872	homeostasis of number of cells	0.0002721	0.001328	6	EPO,MAPK14,CD44,SRF,AXIN1,VEGFA
GO: Biological Process	GO:0051402	neuron apoptotic process	0.0002721	0.001328	6	KRAS,BRAF,PIK3CA,TP63,PIN1,VEGFA
GO: Biological Process	GO:0090175	regulation of establishment of planar polarity	0.0002729	0.001329	3	DAB2,LRP6,RAC1
Human Phenotype	HP:0000422	Abnormality of the nasal bridge	1.298e-05	0.001343	11	KRAS,RAF1,IGF1R,BRAF,PIK3CA,TP63,TRPS1,SNAI2,FGFR1,FGFR2,EZH2
Human Phenotype	HP:0000956	Acanthosis nigricans	1.413e-05	0.001343	4	KRAS,FGFR2,CAV1,CLDN1
Human Phenotype	HP:0001428	Somatic mutation	1.447e-05	0.001343	6	KRAS,MET,ERBB2,PIK3CA,FGFR2,AXIN1
Human Phenotype	HP:0000006	Autosomal dominant inheritance	1.481e-05	0.001343	22	CDKN1B,KRAS,RAF1,MET,ERBB2,IGF1R,BRAF,PIK3CA,YAP1,TP63,TRPS1,SNAI2,DNAJB6,LRP6,FGFR1,FGFR2,CAV1,IDH2,EZH2,PTHLH,AXIN1,VEGFA
Human Phenotype	HP:0000288	Abnormality of the philtrum	1.505e-05	0.001343	9	KRAS,IGF1R,BRAF,PIK3CA,TRPS1,SNAI2,FGFR1,FGFR2,EZH2
Human Phenotype	HP:0001832	Abnormality of the metatarsal bones	1.643e-05	0.001343	6	TP63,TRPS1,FGFR1,FGFR2,EZH2,PTHLH
Human Phenotype	HP:0009891	Underdeveloped supraorbital ridges	1.663e-05	0.001343	4	KRAS,BRAF,FGFR1,FGFR2
Human Phenotype	HP:0012126	Stomach cancer	1.801e-05	0.001343	3	ERBB2,PIK3CA,FGFR2
Human Phenotype	HP:0006572	Subacute progressive viral hepatitis	1.801e-05	0.001343	3	MET,PIK3CA,AXIN1
GO: Biological Process	GO:0002429	immune response-activating cell surface receptor signaling pathway	0.0002784	0.001354	6	PAG1,PIK3CA,PAK1,MAPK1,MAPK3,RAC1
GO: Biological Process	GO:2000117	negative regulation of cysteine-type endopeptidase activity	0.000279	0.001355	4	RAF1,CD44,DNAJB6,VEGFA
Human Phenotype	HP:0002002	Deep philtrum	1.944e-05	0.001372	4	KRAS,BRAF,TRPS1,EZH2
Human Phenotype	HP:0000204	Cleft upper lip	2.007e-05	0.001372	7	KRAS,ERBB2,PIK3CA,YAP1,TP63,FGFR1,FGFR2
GO: Biological Process	GO:0055002	striated muscle cell development	0.0002874	0.00139	5	MAPK14,PIN1,SRF,GSK3A,VEGFA
GO: Biological Process	GO:0010952	positive regulation of peptidase activity	0.0002874	0.00139	5	MYC,FOXM1,CDKN1B,HMGB1,CAV1
GO: Biological Process	GO:0048638	regulation of developmental growth	0.0002874	0.00139	5	PIN1,FGFR1,FGFR2,GSK3A,VEGFA
GO: Biological Process	GO:0071396	cellular response to lipid	0.0002917	0.001409	7	MAPK14,EGFR,SNAI2,LRP6,MAPK1,MAPK3,MTDH
Disease	ctd:D002972	Cleft Palate	0.0001342	0.001432	4	MYC,TP63,FGFR1,FGFR2
Disease	ctd:D002277	Carcinoma	0.0001357	0.001432	7	MYC,KRAS,MET,EGFR,TP63,TRPS1,YWHAZ
GO: Cellular Component	GO:0031143	pseudopodium	2.25e-05	0.001434	3	RAF1,MAPK1,MAPK3
GO: Biological Process	GO:0021884	forebrain neuron development	0.0002985	0.001439	3	FGFR1,FGFR2,RAC1
GO: Biological Process	GO:0048308	organelle inheritance	0.0003018	0.001443	2	MAPK1,MAPK3
GO: Biological Process	GO:0090244	Wnt signaling pathway involved in somitogenesis	0.0003018	0.001443	2	LRP6,AXIN1
GO: Biological Process	GO:0034112	positive regulation of homotypic cell-cell adhesion	0.0003018	0.001443	2	CD44,HAS2
GO: Biological Process	GO:0036120	cellular response to platelet-derived growth factor stimulus	0.0003018	0.001443	2	SNAI2,HAS2
GO: Biological Process	GO:0060242	contact inhibition	0.0003018	0.001443	2	YAP1,PAK1
GO: Biological Process	GO:0048313	Golgi inheritance	0.0003018	0.001443	2	MAPK1,MAPK3
GO: Biological Process	GO:0007266	Rho protein signal transduction	0.0003049	0.001455	6	RAF1,ERBB2,PIN1,SCRIB,ECT2,RAC1
GO: Biological Process	GO:0002755	MyD88-dependent toll-like receptor signaling pathway	0.000306	0.001458	4	MAPK14,MAPK1,MAPK3,MAPK7
Disease	207410	ANTLEY-BIXLER SYNDROME WITHOUT GENITAL ANOMALIES OR DISORDERED STEROIDOGENESIS; ABS2	0.0001442	0.001484	2	FGFR1,FGFR2
Pathway	812256	TNF signaling pathway	0.000522	0.001514	5	MAPK14,PIK3CA,BIRC2,MAPK1,MAPK3
Pathway	169353	Validated targets of C-MYC transcriptional repression	0.0005246	0.001517	4	MYC,CDKN1B,ERBB2,NDRG1
GO: Biological Process	GO:0006163	purine nucleotide metabolic process	0.0003228	0.001536	15	MYC,KRAS,RAF1,ERBB2,PIN1,DNAJB6,SCRIB,MAPK7,EZH2,ECT2,PTHLH,GSK3A,RAC1,DDX5,AXIN1
Pathway	PW:0000603	Erk5 MAPK signaling	0.0005333	0.001538	2	MAPK7,MAP3K3
GO: Biological Process	GO:0035107	appendage morphogenesis	0.0003242	0.001539	5	HOXA10,TP63,LRP6,FGFR1,FGFR2
GO: Biological Process	GO:0035108	limb morphogenesis	0.0003242	0.001539	5	HOXA10,TP63,LRP6,FGFR1,FGFR2
GO: Biological Process	GO:0043616	keratinocyte proliferation	0.0003255	0.001543	3	YAP1,TP63,SNAI2
GO: Molecular Function	GO:0030674	protein binding, bridging	0.0002104	0.001568	5	PAG1,DAB2,FSCN1,CUX1,GAB2
GO: Biological Process	GO:0007043	cell-cell junction assembly	0.0003348	0.001584	4	SNAI2,SRF,ECT2,MTDH
GO: Biological Process	GO:0051222	positive regulation of protein transport	0.0003407	0.001608	6	PARP1,MAPK14,EGFR,DAB2,CD274,ECT2
GO: Biological Process	GO:0007568	aging	0.0003407	0.001608	6	FOXM1,EPO,MAPK14,TP63,SRF,ZNF217
GO: Biological Process	GO:0030810	positive regulation of nucleotide biosynthetic process	0.0003499	0.001647	4	MYC,RAF1,PTHLH,GSK3A
GO: Biological Process	GO:1900373	positive regulation of purine nucleotide biosynthetic process	0.0003499	0.001647	4	MYC,RAF1,PTHLH,GSK3A
GO: Biological Process	GO:0030901	midbrain development	0.0003542	0.001659	3	LRP6,FGFR1,FGFR2
GO: Biological Process	GO:0060119	inner ear receptor cell development	0.0003542	0.001659	3	FGFR1,SCRIB,RAC1
GO: Biological Process	GO:0060393	regulation of pathway-restricted SMAD protein phosphorylation	0.0003542	0.001659	3	PIN1,CSNK2B,DAB2
GO: Biological Process	GO:0015031	protein transport	0.0003554	0.001663	15	PARP1,MAPK14,EGFR,TRPS1,SNAI2,DAB2,CD274,EIF5A2,WWTR1,MAPK1,MAPK3,MAPK7,ECT2,YWHAZ,AXIN1
GO: Molecular Function	GO:0000982	transcription factor activity, RNA polymerase II core promoter proximal region sequence-specific binding	0.0002303	0.001683	6	MYC,HOXA10,TP63,SNAI2,SRF,FOXA1
Pathway	198760	IL-4 signaling Pathway	0.0005922	0.001703	4	MAPK14,PIK3CA,MAPK1,MAPK3
GO: Biological Process	GO:0072593	reactive oxygen species metabolic process	0.0003646	0.001703	5	FOXM1,MAPK14,EGFR,BIRC2,RAC1
Disease	ctd:D018805	Sepsis	0.0001715	0.001723	3	HMGB1,MAPK1,MAPK3
Pathway	525336	Serotonergic synapse	0.0006146	0.001762	5	KRAS,RAF1,BRAF,MAPK1,MAPK3
Human Phenotype	HP:0005280	Depressed nasal bridge	2.805e-05	0.001769	8	KRAS,RAF1,BRAF,PIK3CA,TP63,FGFR1,FGFR2,EZH2
Human Phenotype	HP:0000425	Flattened nasal bridge	2.805e-05	0.001769	8	KRAS,RAF1,BRAF,PIK3CA,TP63,FGFR1,FGFR2,EZH2
GO: Biological Process	GO:0097192	extrinsic apoptotic signaling pathway in absence of ligand	0.0003816	0.001778	4	SNAI2,FGFR1,MAPK7,GSK3A
GO: Biological Process	GO:0038034	signal transduction in absence of ligand	0.0003816	0.001778	4	SNAI2,FGFR1,MAPK7,GSK3A
Pathway	P00035	Interferon-gamma signaling pathway	0.0006231	0.001781	3	MAPK14,MAPK1,MAPK3
Pathway	P00003	Alzheimer disease-amyloid secretase pathway	0.0006281	0.001786	4	MAPK14,MAPK1,MAPK3,MAPK7
Pathway	M8873	Fas Signaling Pathway	0.0006281	0.001786	4	MET,PARP1,EGFR,MAPK1
GO: Biological Process	GO:0050999	regulation of nitric-oxide synthase activity	0.0003844	0.001786	3	KRAS,EGFR,CAV1
GO: Biological Process	GO:0021772	olfactory bulb development	0.0003844	0.001786	3	SRF,FGFR1,RAC1
Domain	IPR017442	Se/Thr_prot_kinase-like_dom	9.315e-05	0.001809	8	MAPK14,CAMK1D,PAK1,MAPK1,MAPK3,MAPK7,GSK3A,MAP3K3
Domain	IPR020933	Tyr_kin_fibroblast_GF_rcpt_reg	9.778e-05	0.001809	2	FGFR1,FGFR2
Domain	IPR016245	Tyr_kinase_EGF/ERB/XmrK_rcpt	9.778e-05	0.001809	2	ERBB2,EGFR
Domain	IPR016248	Tyr_kinase_fibroblast_GF_rcpt	9.778e-05	0.001809	2	FGFR1,FGFR2
GO: Biological Process	GO:0002521	leukocyte differentiation	0.0003899	0.001809	8	MYC,PARP1,ERBB2,MAPK14,BRAF,SRF,GAB2,VEGFA
GO: Biological Process	GO:1901214	regulation of neuron death	0.0003963	0.001836	6	KRAS,BRAF,PIK3CA,TP63,PIN1,VEGFA
GO: Biological Process	GO:0016331	morphogenesis of embryonic epithelium	0.0003972	0.001838	5	TP63,LAMA5,LRP6,FGFR2,SCRIB
GO: Biological Process	GO:0072307	regulation of metanephric nephron tubule epithelial cell differentiation	0.0004014	0.001849	2	YAP1,WWTR1
GO: Biological Process	GO:0036119	response to platelet-derived growth factor	0.0004014	0.001849	2	SNAI2,HAS2
GO: Biological Process	GO:0072257	metanephric nephron tubule epithelial cell differentiation	0.0004014	0.001849	2	YAP1,WWTR1
Human Phenotype	HP:0001792	Small nail	3.047e-05	0.001851	5	KRAS,TP63,FGFR1,FGFR2,EZH2
GO: Biological Process	GO:0046649	lymphocyte activation	0.0004085	0.001879	9	ERBB2,PAG1,BRAF,PIK3CA,PAK1,SRF,CD274,CAV1,RAC1
Pathway	198812	Endochondral Ossification	0.0006657	0.001887	4	IGF1R,FGFR1,PTHLH,VEGFA
GO: Biological Process	GO:0032844	regulation of homeostatic process	0.000414	0.001899	7	MYC,EPO,MAPK14,CD44,LRP6,CAV1,VEGFA
GO: Biological Process	GO:0060349	bone morphogenesis	0.0004154	0.001899	4	LRP6,FGFR2,HAS2,PTHLH
GO: Biological Process	GO:0045806	negative regulation of endocytosis	0.0004162	0.001899	3	HMGB1,CAV1,RAC1
GO: Biological Process	GO:0045930	negative regulation of mitotic cell cycle	0.0004162	0.001899	3	CDKN1B,EGFR,SCRIB
GO: Biological Process	GO:0000768	syncytium formation by plasma membrane fusion	0.0004162	0.001899	3	MAPK14,KCNH1,CD44
GO: Biological Process	GO:0070373	negative regulation of ERK1 and ERK2 cascade	0.0004162	0.001899	3	PIN1,DAB2,CAV1
Human Phenotype	HP:0002308	Arnold-Chiari malformation	3.427e-05	0.001918	4	KRAS,PIK3CA,FGFR1,FGFR2
Human Phenotype	HP:0001816	Thin nail	3.508e-05	0.001918	3	KRAS,TRPS1,EZH2
Human Phenotype	HP:0002780	Bronchomalacia	3.508e-05	0.001918	3	KRAS,FGFR1,FGFR2
Pathway	119520	Sema4D in semaphorin signaling	0.000692	0.001939	3	MET,ERBB2,RAC1
Pathway	160960	SHC-mediated cascade	0.000692	0.001939	3	KRAS,FGFR1,FGFR2
Pathway	161036	CREB phosphorylation through the activation of Ras	0.000692	0.001939	3	RAF1,BRAF,MAPK1
Pathway	137943	p38 MAPK signaling pathway	0.000692	0.001939	3	MAPK14,RAC1,MAP3K3
Pathway	106028	Hemostasis	0.0006975	0.00195	10	KRAS,RAF1,MAPK14,PIK3CA,CAV1,MAPK1,MAPK3,YWHAZ,RAC1,VEGFA
Human Phenotype	HP:0005347	Cartilaginous trachea	3.814e-05	0.001955	2	FGFR1,FGFR2
Human Phenotype	HP:0008122	Calcaneonavicular fusion	3.814e-05	0.001955	2	FGFR1,FGFR2
GO: Biological Process	GO:0022405	hair cycle process	0.000433	0.001962	4	EGFR,TP63,LAMA5,FGFR2
GO: Biological Process	GO:0001704	formation of primary germ layer	0.000433	0.001962	4	SRF,FGFR1,FGFR2,AXIN1
GO: Biological Process	GO:0022404	molting cycle process	0.000433	0.001962	4	EGFR,TP63,LAMA5,FGFR2
GO: Biological Process	GO:0001942	hair follicle development	0.000433	0.001962	4	EGFR,TP63,LAMA5,FGFR2
GO: Biological Process	GO:0045666	positive regulation of neuron differentiation	0.000433	0.001962	4	EPO,FGFR1,FOXA1,ECT2
GO: Biological Process	GO:0051249	regulation of lymphocyte activation	0.0004355	0.001971	7	ERBB2,PAG1,PIK3CA,PAK1,CD274,CAV1,RAC1
Disease	ctd:D018268	Adrenocortical Carcinoma	0.0002072	0.001987	3	IGF1R,BRAF,EGFR
Disease	ctd:D006394	Hemangiosarcoma	0.0002072	0.001987	3	MYC,KRAS,VEGFA
Pathway	523016	Transcriptional misregulation in cancer	0.0007217	0.002011	6	MYC,CDKN1B,HOXA10,MET,IGF1R,DDX5
GO: Biological Process	GO:0021988	olfactory lobe development	0.0004496	0.002032	3	SRF,FGFR1,RAC1
GO: Biological Process	GO:0072521	purine-containing compound metabolic process	0.0004511	0.002033	15	MYC,KRAS,RAF1,ERBB2,PIN1,DNAJB6,SCRIB,MAPK7,EZH2,ECT2,PTHLH,GSK3A,RAC1,DDX5,AXIN1
GO: Biological Process	GO:2000736	regulation of stem cell differentiation	0.0004511	0.002033	4	DAB2,WWTR1,FOXA1,EZH2
GO: Biological Process	GO:0050954	sensory perception of mechanical stimulus	0.0004565	0.002054	5	MYC,CDKN1B,SNAI2,FGFR1,AXIN1
Pathway	105692	MEK activation	0.0007437	0.00206	2	KRAS,RAF1
Pathway	105693	RAF phosphorylates MEK	0.0007437	0.00206	2	KRAS,RAF1
Pathway	119519	Semaphorin interactions	0.0007454	0.00206	4	MET,ERBB2,PAK1,RAC1
Pathway	137988	IL2 signaling events mediated by STAT5	0.0007655	0.002098	3	MYC,PIK3CA,GAB2
Pathway	138032	Canonical Wnt signaling pathway	0.0007655	0.002098	3	LRP6,CAV1,AXIN1
Pathway	138061	CD40/CD40L signaling	0.0007655	0.002098	3	MYC,MAPK14,BIRC2
Disease	ctd:D004938	Esophageal Neoplasms	0.0002283	0.002141	5	MET,ERBB2,EGFR,SNAI2,MAP3K3
Pathway	905991	Cellular Senescence	0.0007873	0.002152	6	CDKN1B,MAPK14,MAPK1,MAPK3,MAPK7,EZH2
GO: Biological Process	GO:0051148	negative regulation of muscle cell differentiation	0.0004847	0.00217	3	YBX1,EZH2,GSK3A
GO: Biological Process	GO:0060389	pathway-restricted SMAD protein phosphorylation	0.0004847	0.00217	3	PIN1,CSNK2B,DAB2
GO: Biological Process	GO:0045599	negative regulation of fat cell differentiation	0.0004847	0.00217	3	LRP6,WWTR1,AXIN1
GO: Biological Process	GO:0043618	regulation of transcription from RNA polymerase II promoter in response to stress	0.0004847	0.00217	3	EPO,MAPK7,VEGFA
GO: Biological Process	GO:0045598	regulation of fat cell differentiation	0.0004891	0.002186	4	SNAI2,LRP6,WWTR1,AXIN1
GO: Molecular Function	GO:0060090	binding, bridging	0.000308	0.002208	5	PAG1,DAB2,FSCN1,CUX1,GAB2
GO: Biological Process	GO:0000302	response to reactive oxygen species	0.0004951	0.00221	5	MET,PARP1,MAPK7,EZH2,ECT2
GO: Biological Process	GO:0045786	negative regulation of cell cycle	0.000497	0.002216	7	MYC,FOXM1,CDKN1B,EGFR,FGFR2,SCRIB,GMNN
GO: Biological Process	GO:1901215	negative regulation of neuron death	0.0005085	0.00226	5	KRAS,BRAF,PIK3CA,PIN1,VEGFA
GO: Biological Process	GO:0002065	columnar/cuboidal epithelial cell differentiation	0.0005089	0.00226	4	TP63,FGFR2,FOXA1,GSK3A
GO: Biological Process	GO:0021987	cerebral cortex development	0.0005089	0.00226	4	EGFR,LRP6,FGFR1,RAC1
GO: Biological Process	GO:0055086	nucleobase-containing small molecule metabolic process	0.0005111	0.002261	16	MYC,KRAS,RAF1,ERBB2,PIN1,DNAJB6,SCRIB,MAPK1,MAPK7,EZH2,ECT2,PTHLH,GSK3A,RAC1,DDX5,AXIN1
GO: Biological Process	GO:0036003	positive regulation of transcription from RNA polymerase II promoter in response to stress	0.0005148	0.002261	2	MAPK7,VEGFA
GO: Biological Process	GO:0035414	negative regulation of catenin import into nucleus	0.0005148	0.002261	2	SNAI2,WWTR1
GO: Biological Process	GO:0060638	mesenchymal-epithelial cell signaling	0.0005148	0.002261	2	MET,FGFR1
GO: Biological Process	GO:0060592	mammary gland formation	0.0005148	0.002261	2	LRP6,FGFR2
GO: Biological Process	GO:0090031	positive regulation of steroid hormone biosynthetic process	0.0005148	0.002261	2	IGF1R,DAB2
GO: Biological Process	GO:0061050	regulation of cell growth involved in cardiac muscle cell development	0.0005148	0.002261	2	PIN1,GSK3A
GO: Biological Process	GO:0034244	negative regulation of transcription elongation from RNA polymerase II promoter	0.0005148	0.002261	2	EZH2,AXIN1
Human Phenotype	HP:0011793	Neoplasm by anatomical site	4.559e-05	0.002266	12	MYC,CDKN1B,KRAS,MET,ERBB2,BRAF,EGFR,PIK3CA,TRPS1,SNAI2,FGFR2,AXIN1
Disease	ctd:C538339	Nasopharyngeal carcinoma	0.0002474	0.002269	3	KRAS,ERBB2,PIK3CA
GO: Biological Process	GO:0030520	intracellular estrogen receptor signaling pathway	0.0005216	0.002279	3	PAK1,FOXA1,DDX5
GO: Biological Process	GO:0006949	syncytium formation	0.0005216	0.002279	3	MAPK14,KCNH1,CD44
GO: Biological Process	GO:0002011	morphogenesis of an epithelial sheet	0.0005216	0.002279	3	SNAI2,SRF,LRP6
GO: Biological Process	GO:0035567	non-canonical Wnt signaling pathway	0.0005216	0.002279	3	DAB2,LRP6,RAC1
GO: Cellular Component	GO:0042995	cell projection	4.576e-05	0.002334	18	MYC,RAF1,MET,ERBB2,IGF1R,BRAF,YBX1,PIK3CA,TP63,PIN1,PAK1,SCRIB,CAV1,MAPK1,MAPK3,FSCN1,FOXA1,RAC1
GO: Biological Process	GO:0060173	limb development	0.0005361	0.002334	5	HOXA10,TP63,LRP6,FGFR1,FGFR2
GO: Biological Process	GO:0034599	cellular response to oxidative stress	0.0005361	0.002334	5	MET,PARP1,MAPK7,EZH2,ECT2
GO: Biological Process	GO:0048736	appendage development	0.0005361	0.002334	5	HOXA10,TP63,LRP6,FGFR1,FGFR2
GO: Biological Process	GO:0031667	response to nutrient levels	0.0005476	0.00238	7	EPO,IGF1R,EGFR,SNAI2,SRF,LRP6,CAV1
GO: Biological Process	GO:0031056	regulation of histone modification	0.0005502	0.002383	4	TRPS1,SNAI2,MAPK3,VEGFA
GO: Biological Process	GO:0050921	positive regulation of chemotaxis	0.0005502	0.002383	4	MET,CAMK1D,SNAI2,VEGFA
GO: Biological Process	GO:0002221	pattern recognition receptor signaling pathway	0.0005504	0.002383	5	MAPK14,BIRC2,MAPK1,MAPK3,MAPK7
GO: Biological Process	GO:0032330	regulation of chondrocyte differentiation	0.0005601	0.002422	3	TRPS1,SNAI2,PTHLH
GO: Biological Process	GO:0016358	dendrite development	0.0005649	0.002439	5	MET,CAMK1D,PAK1,CUX1,RAC1
GO: Biological Process	GO:0055007	cardiac muscle cell differentiation	0.0005717	0.002464	4	PIN1,SRF,GSK3A,VEGFA
GO: Biological Process	GO:0022402	cell cycle process	0.0005721	0.002464	13	MYC,FOXM1,CDKN1B,MET,IGF1R,MAPK14,NDRG1,EGFR,TP63,PIN1,FGFR2,EZH2,ECT2
Pathway	119552	Costimulation by the CD28 family	0.0009248	0.002514	4	PIK3CA,PAK1,CD274,RAC1
Pathway	M4910	ERK1/ERK2 MAPK Pathway	0.0009272	0.002514	3	BRAF,MAPK1,MAPK3
Pathway	119553	CD28 co-stimulation	0.0009272	0.002514	3	PIK3CA,PAK1,RAC1
Disease	ctd:D010412	Penile Neoplasms	0.000287	0.002524	2	KRAS,PIK3CA
Disease	115150	CARDIOFACIOCUTANEOUS SYNDROME	0.000287	0.002524	2	KRAS,BRAF
GO: Biological Process	GO:0071248	cellular response to metal ion	0.0005938	0.002536	4	CDKN1B,BRAF,ECT2,GSK3A
GO: Biological Process	GO:1900544	positive regulation of purine nucleotide metabolic process	0.0005938	0.002536	4	MYC,RAF1,PTHLH,GSK3A
GO: Biological Process	GO:0051017	actin filament bundle assembly	0.0005938	0.002536	4	BRAF,PAK1,SRF,FSCN1
GO: Biological Process	GO:0061572	actin filament bundle organization	0.0005938	0.002536	4	BRAF,PAK1,SRF,FSCN1
GO: Biological Process	GO:0045981	positive regulation of nucleotide metabolic process	0.0005938	0.002536	4	MYC,RAF1,PTHLH,GSK3A
GO: Biological Process	GO:0045807	positive regulation of endocytosis	0.0005938	0.002536	4	CAMK1D,DAB2,CAV1,VEGFA
GO: Biological Process	GO:0002758	innate immune response-activating signal transduction	0.0005948	0.002536	5	MAPK14,BIRC2,MAPK1,MAPK3,MAPK7
GO: Biological Process	GO:0048871	multicellular organismal homeostasis	0.0005948	0.002536	6	SRF,LRP6,MUC4,PTHLH,RAC1,VEGFA
GO: Biological Process	GO:0090398	cellular senescence	0.0006005	0.002553	3	MAPK14,TP63,SRF
GO: Biological Process	GO:0032784	regulation of DNA-templated transcription, elongation	0.0006005	0.002553	3	DAB2,EZH2,AXIN1
GO: Biological Process	GO:0002696	positive regulation of leukocyte activation	0.0006065	0.002575	6	PIK3CA,PAK1,CD274,CAV1,GAB2,RAC1
GO: Biological Process	GO:0048660	regulation of smooth muscle cell proliferation	0.0006165	0.002611	4	EGFR,FGFR2,CAV1,VEGFA
GO: Biological Process	GO:0051100	negative regulation of binding	0.0006165	0.002611	4	MYC,DAB2,CAV1,MAPK3
Pathway	P00019	Endothelin signaling pathway	0.000974	0.002633	4	RAF1,PIK3CA,MAPK1,MAPK3
Pathway	119521	Sema4D mediated inhibition of cell attachment and migration	0.0009877	0.002663	2	MET,RAC1
GO: Biological Process	GO:0030900	forebrain development	0.0006311	0.002669	7	EGFR,SRF,LRP6,FGFR1,FGFR2,RAC1,AXIN1
GO: Biological Process	GO:0007519	skeletal muscle tissue development	0.0006418	0.002688	5	MYC,MET,MAPK14,CAV1,DDX5
GO: Biological Process	GO:0060536	cartilage morphogenesis	0.0006419	0.002688	2	SNAI2,LRP6
GO: Biological Process	GO:0032785	negative regulation of DNA-templated transcription, elongation	0.0006419	0.002688	2	EZH2,AXIN1
GO: Biological Process	GO:0090009	primitive streak formation	0.0006419	0.002688	2	SRF,LRP6
GO: Biological Process	GO:0032863	activation of Rac GTPase activity	0.0006419	0.002688	2	SCRIB,ECT2
GO: Biological Process	GO:0002551	mast cell chemotaxis	0.0006419	0.002688	2	RAC1,VEGFA
GO: Biological Process	GO:0097531	mast cell migration	0.0006419	0.002688	2	RAC1,VEGFA
GO: Biological Process	GO:0007528	neuromuscular junction development	0.0006427	0.002688	3	ERBB2,PAK1,FGFR2
GO: Biological Process	GO:0022409	positive regulation of cell-cell adhesion	0.0006427	0.002688	3	CD44,HAS2,FOXA1
GO: Biological Process	GO:0032101	regulation of response to external stimulus	0.0006484	0.002708	9	MET,CAMK1D,EGFR,SNAI2,BIRC2,CAV1,MAPK7,RAC1,VEGFA
GO: Biological Process	GO:0051271	negative regulation of cellular component movement	0.0006581	0.002745	5	CDKN1B,BRAF,PIN1,CSNK2B,SRF
Human Phenotype	HP:0002217	Slow-growing hair	6.031e-05	0.002826	3	KRAS,BRAF,TRPS1
Human Phenotype	HP:0011363	Abnormality of hair growth rate	6.031e-05	0.002826	3	KRAS,BRAF,TRPS1
GO: Biological Process	GO:0043589	skin morphogenesis	0.0006867	0.00285	3	TP63,SRF,FGFR2
GO: Biological Process	GO:1901796	regulation of signal transduction by p53 class mediator	0.0006867	0.00285	3	SNAI2,CD44,DDX5
GO: Biological Process	GO:0010660	regulation of muscle cell apoptotic process	0.0006867	0.00285	3	IGF1R,LRP6,CAV1
GO: Biological Process	GO:0051592	response to calcium ion	0.0006883	0.00285	4	BRAF,EGFR,CAV1,ECT2
GO: Biological Process	GO:0048659	smooth muscle cell proliferation	0.0006883	0.00285	4	EGFR,FGFR2,CAV1,VEGFA
GO: Biological Process	GO:0045995	regulation of embryonic development	0.0006883	0.00285	4	LAMA5,LRP6,FGFR1,MAPK7
GO: Biological Process	GO:0090287	regulation of cellular response to growth factor stimulus	0.0006916	0.00286	5	PIN1,DAB2,FGFR2,AXIN1,VEGFA
Human Phenotype	HP:0004295	Abnormality of the gastric mucosa	6.28e-05	0.002861	4	KRAS,ERBB2,PIK3CA,FGFR2
GO: Biological Process	GO:0006508	proteolysis	0.0007032	0.002904	14	MYC,FOXM1,CDKN1B,RAF1,CD44,DNAJB6,DAB2,BIRC2,HMGB1,CAV1,CTSZ,GSK3A,AXIN1,VEGFA
GO: Biological Process	GO:0002218	activation of innate immune response	0.0007088	0.002924	5	MAPK14,BIRC2,MAPK1,MAPK3,MAPK7
GO: Biological Process	GO:0003231	cardiac ventricle development	0.0007135	0.002936	4	EPO,LRP6,FGFR2,GSK3A
GO: Biological Process	GO:0042472	inner ear morphogenesis	0.0007135	0.002936	4	FGFR1,FGFR2,SCRIB,RAC1
Pathway	760637	Gastric cancer network 2	0.001109	0.002943	3	MYC,EGFR,MTDH
Pathway	M17761	Wnt/beta-catenin Pathway	0.001109	0.002943	3	PIN1,GSK3A,AXIN1
Pathway	198893	p38 MAPK Signaling Pathway	0.001109	0.002943	3	MYC,MAPK14,RAC1
Pathway	P00033	Insulin/IGF pathway-protein kinase B signaling cascade	0.001109	0.002943	3	IGF1R,PIK3CA,GSK3A
Pathway	M13883	How Progesterone Initiates Oocyte Membrane	0.001109	0.002943	3	PIN1,MAPK1,MAPK3
Pathway	138013	Internalization of ErbB1	0.001109	0.002943	3	RAF1,EGFR,PIK3CA
Disease	ctd:D013964	Thyroid Neoplasms	0.0003422	0.002947	3	KRAS,EPO,BRAF
GO: Biological Process	GO:0009150	purine ribonucleotide metabolic process	0.0007184	0.002952	14	MYC,KRAS,RAF1,ERBB2,PIN1,SCRIB,MAPK7,EZH2,ECT2,PTHLH,GSK3A,RAC1,DDX5,AXIN1
Pathway	149807	Bacterial invasion of epithelial cells	0.001133	0.002997	4	MET,PIK3CA,CAV1,RAC1
GO: Biological Process	GO:0043620	regulation of DNA-templated transcription in response to stress	0.0007326	0.003001	3	EPO,MAPK7,VEGFA
GO: Biological Process	GO:0043535	regulation of blood vessel endothelial cell migration	0.0007326	0.003001	3	MAPK14,CSNK2B,VEGFA
GO: Biological Process	GO:0050867	positive regulation of cell activation	0.0007329	0.003001	6	PIK3CA,PAK1,CD274,CAV1,GAB2,RAC1
Pathway	477132	Cell-Cell communication	0.001152	0.003039	5	MAPK14,PIK3CA,PAK1,CLDN1,RAC1
Human Phenotype	HP:0008070	Sparse hair	7.137e-05	0.003057	6	KRAS,BRAF,TP63,TRPS1,EZH2,CLDN1
Human Phenotype	HP:0000684	Delayed eruption of teeth	7.31e-05	0.003057	5	TP63,TRPS1,FGFR1,FGFR2,PTHLH
Human Phenotype	HP:0002212	Curly hair	7.643e-05	0.003057	3	KRAS,RAF1,BRAF
Human Phenotype	HP:0001355	Megalencephaly	7.643e-05	0.003057	3	KRAS,PIK3CA,FGFR2
Human Phenotype	HP:0006562	Viral hepatitis	7.643e-05	0.003057	3	MET,PIK3CA,AXIN1
GO: Molecular Function	GO:0019207	kinase regulator activity	0.0004366	0.003072	5	CDKN1B,EPO,PIK3CA,CSNK2B,LRP6
GO: Cellular Component	GO:0098590	plasma membrane region	7.619e-05	0.003097	9	MET,ERBB2,EGFR,CD44,DAB2,SCRIB,CAV1,MTDH,CLDN1
GO: Cellular Component	GO:0043235	receptor complex	8.7e-05	0.003097	7	ERBB2,IGF1R,EGFR,DAB2,LRP6,BIRC2,FGFR1
GO: Cellular Component	GO:0016324	apical plasma membrane	0.0001037	0.003097	7	ERBB2,EGFR,CD44,DAB2,CAV1,MTDH,CLDN1
GO: Cellular Component	GO:0048471	perinuclear region of cytoplasm	0.0001093	0.003097	10	ERBB2,NDRG1,EGFR,YBX1,DNAJB6,DAB2,CAV1,MTDH,YWHAZ,AXIN1
GO: Biological Process	GO:0060538	skeletal muscle organ development	0.0007624	0.003117	5	MYC,MET,MAPK14,CAV1,DDX5
GO: Biological Process	GO:0030218	erythrocyte differentiation	0.0007658	0.003128	4	EPO,MAPK14,SRF,VEGFA
Pathway	138081	FAS (CD95) signaling pathway	0.001208	0.003171	3	MAPK14,PIK3CA,BIRC2
Pathway	P05911	Angiotensin II-stimulated signaling through G proteins and beta-arrestin	0.001208	0.003171	3	RAF1,MAPK1,MAPK3
GO: Biological Process	GO:0010332	response to gamma radiation	0.0007804	0.00318	3	MYC,YAP1,TP63
GO: Biological Process	GO:0021891	olfactory bulb interneuron development	0.0007826	0.00318	2	FGFR1,RAC1
GO: Biological Process	GO:0060484	lung-associated mesenchyme development	0.0007826	0.00318	2	FGFR1,FGFR2
GO: Biological Process	GO:0060391	positive regulation of SMAD protein import into nucleus	0.0007826	0.00318	2	PARP1,DAB2
GO: Biological Process	GO:0001933	negative regulation of protein phosphorylation	0.0007889	0.003202	6	CDKN1B,MET,IGF1R,LRP6,WWTR1,CAV1
Human Phenotype	HP:0011357	Abnormality of hair density	8.209e-05	0.003205	6	KRAS,BRAF,TP63,TRPS1,EZH2,CLDN1
GO: Biological Process	GO:1902275	regulation of chromatin organization	0.000793	0.003215	4	TRPS1,SNAI2,MAPK3,VEGFA
GO: Biological Process	GO:0009259	ribonucleotide metabolic process	0.000804	0.003256	14	MYC,KRAS,RAF1,ERBB2,PIN1,SCRIB,MAPK7,EZH2,ECT2,PTHLH,GSK3A,RAC1,DDX5,AXIN1
Pathway	645263	Regulation of Gene Expression by Hypoxia-inducible Factor	0.001265	0.003303	2	EPO,VEGFA
Pathway	645296	EGFR Transactivation by Gastrin	0.001265	0.003303	2	KRAS,EGFR
GO: Biological Process	GO:0070997	neuron death	0.0008181	0.003308	6	KRAS,BRAF,PIK3CA,TP63,PIN1,VEGFA
GO: Biological Process	GO:0042542	response to hydrogen peroxide	0.0008209	0.003316	4	MET,MAPK7,EZH2,ECT2
GO: Biological Process	GO:0032768	regulation of monooxygenase activity	0.0008301	0.003349	3	KRAS,EGFR,CAV1
GO: Biological Process	GO:0019693	ribose phosphate metabolic process	0.0008325	0.003354	14	MYC,KRAS,RAF1,ERBB2,PIN1,SCRIB,MAPK7,EZH2,ECT2,PTHLH,GSK3A,RAC1,DDX5,AXIN1
Human Phenotype	HP:0000494	Downslanted palpebral fissures	9.122e-05	0.003392	7	KRAS,RAF1,BRAF,PIK3CA,FGFR1,FGFR2,EZH2
Human Phenotype	HP:0002664	Neoplasm	9.396e-05	0.003392	12	MYC,CDKN1B,KRAS,MET,ERBB2,BRAF,EGFR,PIK3CA,TRPS1,SNAI2,FGFR2,AXIN1
Human Phenotype	HP:0000059	Hypoplastic labia majora	9.514e-05	0.003392	3	TP63,FGFR1,FGFR2
Human Phenotype	HP:0000561	Absent eyelashes	9.514e-05	0.003392	3	KRAS,BRAF,TP63
GO: Biological Process	GO:0032387	negative regulation of intracellular transport	0.0008494	0.003418	4	EPO,SNAI2,WWTR1,MAPK7
GO: Biological Process	GO:0009991	response to extracellular stimulus	0.000853	0.003428	7	EPO,IGF1R,EGFR,SNAI2,SRF,LRP6,CAV1
GO: Biological Process	GO:0002573	myeloid leukocyte differentiation	0.0008584	0.003446	5	MYC,PARP1,MAPK14,GAB2,VEGFA
GO: Biological Process	GO:0042633	hair cycle	0.0008786	0.003514	4	EGFR,TP63,LAMA5,FGFR2
GO: Biological Process	GO:0071241	cellular response to inorganic substance	0.0008786	0.003514	4	CDKN1B,BRAF,ECT2,GSK3A
GO: Biological Process	GO:0042303	molting cycle	0.0008786	0.003514	4	EGFR,TP63,LAMA5,FGFR2
GO: Biological Process	GO:0043488	regulation of mRNA stability	0.0008818	0.003515	3	MAPK14,YBX1,VEGFA
GO: Biological Process	GO:0045576	mast cell activation	0.0008818	0.003515	3	NDRG1,YWHAZ,GAB2
GO: Biological Process	GO:0032465	regulation of cytokinesis	0.0008818	0.003515	3	IGF1R,PIN1,ECT2
GO: Cellular Component	GO:0016323	basolateral plasma membrane	0.0001389	0.003543	6	MET,ERBB2,EGFR,CD44,SCRIB,CAV1
GO: Molecular Function	GO:0001077	transcriptional activator activity, RNA polymerase II core promoter proximal region sequence-specific binding	0.0005144	0.003554	5	MYC,HOXA10,TP63,SRF,FOXA1
Pathway	102279	Endocytosis	0.001386	0.003609	6	MET,IGF1R,EGFR,DAB2,FGFR2,CAV1
GO: Biological Process	GO:0045732	positive regulation of protein catabolic process	0.0009085	0.003617	4	CDKN1B,DAB2,GSK3A,AXIN1
GO: Biological Process	GO:0050870	positive regulation of T cell activation	0.0009201	0.003658	5	PIK3CA,PAK1,CD274,CAV1,RAC1
Pathway	M14532	PI3K Pathway	0.001421	0.003674	3	PIK3CA,YWHAZ,GSK3A
Pathway	161035	Post NMDA receptor activation events	0.001421	0.003674	3	RAF1,BRAF,MAPK1
Pathway	M12012	p38 MAPK Pathway	0.001421	0.003674	3	MAPK14,SRF,MAPK1
GO: Biological Process	GO:0010657	muscle cell apoptotic process	0.0009355	0.003693	3	IGF1R,LRP6,CAV1
GO: Biological Process	GO:0070486	leukocyte aggregation	0.0009367	0.003693	2	CD44,HAS2
GO: Biological Process	GO:0045605	negative regulation of epidermal cell differentiation	0.0009367	0.003693	2	TP63,EZH2
GO: Biological Process	GO:0038066	p38MAPK cascade	0.0009367	0.003693	2	MAPK14,VEGFA
GO: Biological Process	GO:0043518	negative regulation of DNA damage response, signal transduction by p53 class mediator	0.0009367	0.003693	2	SNAI2,CD44
GO: Biological Process	GO:0071498	cellular response to fluid shear stress	0.0009367	0.003693	2	HAS2,MAPK7
GO: Biological Process	GO:0001921	positive regulation of receptor recycling	0.0009367	0.003693	2	DAB2,SCRIB
Pathway	771579	Regulation of actin dynamics for phagocytic cup formation	0.001436	0.003702	4	PAK1,MAPK1,MAPK3,RAC1
GO: Cellular Component	GO:0005912	adherens junction	0.000162	0.003754	6	NDRG1,PAK1,SCRIB,CAV1,MAPK1,MAPK3
Disease	ctd:D009374	Neoplasms, Experimental	0.0004577	0.003787	3	KRAS,ERBB2,VEGFA
Disease	ctd:D009364	Neoplasm Recurrence, Local	0.0004577	0.003787	4	ERBB2,EGFR,YBX1,YWHAZ
GO: Biological Process	GO:0008630	intrinsic apoptotic signaling pathway in response to DNA damage	0.0009705	0.003817	4	MYC,TP63,SNAI2,CD44
GO: Biological Process	GO:0050852	T cell receptor signaling pathway	0.0009705	0.003817	4	PAG1,PIK3CA,PAK1,MAPK1
Human Phenotype	HP:0008080	Hallux varus	0.0001133	0.003825	2	FGFR1,FGFR2
Human Phenotype	HP:0010300	Abnormally low-pitched voice	0.0001133	0.003825	2	TRPS1,EZH2
Human Phenotype	HP:0012881	Abnormality of the labia majora	0.0001166	0.003825	3	TP63,FGFR1,FGFR2
Human Phenotype	HP:0001839	Split foot	0.0001166	0.003825	3	TP63,FGFR1,FGFR2
Pathway	83061	Wnt signaling pathway	0.001499	0.003855	5	MYC,CSNK2B,LRP6,RAC1,AXIN1
Disease	ctd:D005532	Foot Deformities, Congenital	0.0004762	0.003865	2	TP63,PTHLH
GO: Biological Process	GO:0006469	negative regulation of protein kinase activity	0.0009851	0.00387	5	CDKN1B,IGF1R,LRP6,WWTR1,CAV1
GO: Molecular Function	GO:0050839	cell adhesion molecule binding	0.0005718	0.00388	5	NDRG1,EGFR,DAB2,LAMA5,FGFR1
GO: Biological Process	GO:0051668	localization within membrane	0.0009913	0.00389	3	EGFR,YWHAZ,RAC1
GO: Biological Process	GO:0031349	positive regulation of defense response	0.0009938	0.003895	6	MAPK14,EGFR,BIRC2,MAPK1,MAPK3,MAPK7
Pathway	198797	Apoptosis	0.001572	0.004029	4	MYC,IGF1R,TP63,BIRC2
Pathway	187205	GP1b-IX-V activation signalling	0.001575	0.004029	2	RAF1,YWHAZ
GO: Biological Process	GO:0042476	odontogenesis	0.001035	0.004051	4	TP63,LAMA5,LRP6,FGFR2
GO: Biological Process	GO:0009117	nucleotide metabolic process	0.001036	0.004051	15	MYC,KRAS,RAF1,ERBB2,PIN1,DNAJB6,SCRIB,MAPK7,EZH2,ECT2,PTHLH,GSK3A,RAC1,DDX5,AXIN1
GO: Biological Process	GO:0051348	negative regulation of transferase activity	0.001046	0.004087	6	CDKN1B,IGF1R,LRP6,WWTR1,CAV1,GSK3A
GO: Biological Process	GO:0043487	regulation of RNA stability	0.001049	0.004088	3	MAPK14,YBX1,VEGFA
GO: Biological Process	GO:0048286	lung alveolus development	0.001049	0.004088	3	FGFR2,PTHLH,VEGFA
GO: Biological Process	GO:0016568	chromatin modification	0.001066	0.004147	8	MYC,TP63,TRPS1,SNAI2,MAPK3,FOXA1,EZH2,VEGFA
GO: Biological Process	GO:0048520	positive regulation of behavior	0.001069	0.00415	4	MET,CAMK1D,SNAI2,VEGFA
GO: Biological Process	GO:0071453	cellular response to oxygen levels	0.001069	0.00415	4	EPO,NDRG1,CAV1,VEGFA
GO: Biological Process	GO:0006753	nucleoside phosphate metabolic process	0.001083	0.004199	15	MYC,KRAS,RAF1,ERBB2,PIN1,DNAJB6,SCRIB,MAPK7,EZH2,ECT2,PTHLH,GSK3A,RAC1,DDX5,AXIN1
Pathway	137935	FOXM1 transcription factor network	0.001658	0.004229	3	MYC,FOXM1,GSK3A
GO: Biological Process	GO:0050730	regulation of peptidyl-tyrosine phosphorylation	0.001101	0.004243	5	EPO,EGFR,CD44,CAV1,VEGFA
GO: Biological Process	GO:0051896	regulation of protein kinase B signaling	0.001103	0.004243	4	IGF1R,EGFR,MTDH,VEGFA
GO: Biological Process	GO:0046886	positive regulation of hormone biosynthetic process	0.001104	0.004243	2	IGF1R,DAB2
GO: Biological Process	GO:0044030	regulation of DNA methylation	0.001104	0.004243	2	PIK3CA,GSK3A
GO: Biological Process	GO:2000095	regulation of Wnt signaling pathway, planar cell polarity pathway	0.001104	0.004243	2	DAB2,LRP6
GO: Biological Process	GO:0043129	surfactant homeostasis	0.001104	0.004243	2	PTHLH,VEGFA
GO: Biological Process	GO:0060601	lateral sprouting from an epithelium	0.001104	0.004243	2	TP63,FGFR2
GO: Biological Process	GO:0060263	regulation of respiratory burst	0.001104	0.004243	2	CAMK1D,RAC1
GO: Biological Process	GO:0035690	cellular response to drug	0.001109	0.004256	3	MYC,BRAF,EGFR
Human Phenotype	HP:0002817	Abnormality of the upper limb	0.0001326	0.004265	14	CDKN1B,KRAS,RAF1,IGF1R,NDRG1,BRAF,PIK3CA,TP63,TRPS1,DNAJB6,FGFR1,FGFR2,EZH2,PTHLH
GO: Molecular Function	GO:0004716	receptor signaling protein tyrosine kinase activity	0.0006527	0.004352	2	ERBB2,EGFR
Domain	PF02196	RBD	0.0002432	0.004353	2	RAF1,BRAF
GO: Biological Process	GO:0001889	liver development	0.001138	0.004364	4	FOXM1,MET,MKL2,EGFR
GO: Biological Process	GO:0044802	single-organism membrane organization	0.001149	0.004399	9	MYC,NDRG1,EGFR,PAK1,LAMA5,CAV1,YWHAZ,GSK3A,RAC1
Human Phenotype	HP:0002550	Absent facial hair	0.000141	0.004447	3	KRAS,BRAF,TP63
Human Phenotype	HP:0010719	Abnormality of hair texture	0.0001504	0.004477	6	KRAS,RAF1,BRAF,TP63,TRPS1,EZH2
Human Phenotype	HP:0011362	Abnormal hair quantity	0.0001518	0.004477	9	KRAS,BRAF,TP63,TRPS1,SNAI2,FGFR1,FGFR2,CAV1,CLDN1
Human Phenotype	HP:0100538	Abnormality of the supraorbital ridges	0.0001529	0.004477	4	KRAS,BRAF,FGFR1,FGFR2
Human Phenotype	HP:0000995	Melanocytic nevus	0.0001529	0.004477	4	KRAS,PIK3CA,TP63,FGFR2
GO: Biological Process	GO:0032103	positive regulation of response to external stimulus	0.001175	0.004494	5	MET,CAMK1D,EGFR,SNAI2,VEGFA
Pathway	138040	IFN-gamma pathway	0.001784	0.004495	3	PIK3CA,MAPK1,MAPK3
Pathway	137918	Stabilization and expansion of the E-cadherin adherens junction	0.001784	0.004495	3	MET,IGF1R,EGFR
Pathway	M3501	B Cell Antigen Receptor	0.001784	0.004495	3	RAF1,PIK3CA,MAPK1
Pathway	698753	Interleukin-11 Signaling Pathway	0.001784	0.004495	3	RAF1,MAPK1,MAPK3
Pathway	M862	p38 MAPK Signaling Pathway	0.001784	0.004495	3	MYC,MAPK14,RAC1
Pathway	375172	Salmonella infection	0.001792	0.004503	4	MAPK14,MAPK1,MAPK3,RAC1
GO: Biological Process	GO:0021537	telencephalon development	0.001201	0.004587	5	EGFR,SRF,LRP6,FGFR1,RAC1
GO: Molecular Function	GO:0030234	enzyme regulator activity	0.0007033	0.004608	11	FOXM1,CDKN1B,EPO,EGFR,PIK3CA,CSNK2B,DNAJB6,LRP6,CAV1,ECT2,AXIN1
Human Phenotype	HP:0006292	Abnormality of dental eruption	0.0001603	0.004613	5	TP63,TRPS1,FGFR1,FGFR2,PTHLH
GO: Biological Process	GO:0061008	hepaticobiliary system development	0.001211	0.004615	4	FOXM1,MET,MKL2,EGFR
GO: Biological Process	GO:0043280	positive regulation of cysteine-type endopeptidase activity involved in apoptotic process	0.001211	0.004615	4	MYC,FOXM1,CDKN1B,HMGB1
GO: Biological Process	GO:0007610	behavior	0.001221	0.004649	9	KRAS,MET,CAMK1D,BRAF,EGFR,SNAI2,SRF,AXIN1,VEGFA
Pathway	920977	RB in Cancer	0.00187	0.004686	4	MYC,CDKN1B,RAF1,HMGB1
Human Phenotype	HP:0000677	Oligodontia	0.0001685	0.004765	3	TP63,PTHLH,CLDN1
Pathway	161033	Activation of NMDA receptor upon glutamate binding and postsynaptic events	0.001917	0.00477	3	RAF1,BRAF,MAPK1
Pathway	198761	Osteopontin Signaling	0.001917	0.00477	2	MAPK1,MAPK3
Pathway	M18837	Map Kinase Inactivation of SMRT Corepressor	0.001917	0.00477	2	MAPK14,EGFR
GO: Biological Process	GO:0033121	regulation of purine nucleotide catabolic process	0.001255	0.004771	8	ERBB2,PIN1,DNAJB6,SCRIB,MAPK7,EZH2,ECT2,AXIN1
GO: Biological Process	GO:0071407	cellular response to organic cyclic compound	0.001258	0.004778	6	CDKN1B,EGFR,SNAI2,LRP6,GSK3A,AXIN1
GO: Biological Process	GO:0035112	genitalia morphogenesis	0.001285	0.004836	2	TP63,LRP6
GO: Biological Process	GO:0002093	auditory receptor cell morphogenesis	0.001285	0.004836	2	SCRIB,RAC1
GO: Biological Process	GO:0060947	cardiac vascular smooth muscle cell differentiation	0.001285	0.004836	2	SRF,VEGFA
GO: Biological Process	GO:0090344	negative regulation of cell aging	0.001285	0.004836	2	FOXM1,TP63
GO: Biological Process	GO:0032793	positive regulation of CREB transcription factor activity	0.001285	0.004836	2	CAMK1D,VEGFA
GO: Biological Process	GO:2000269	regulation of fibroblast apoptotic process	0.001285	0.004836	2	PIK3CA,TP63
GO: Biological Process	GO:0031116	positive regulation of microtubule polymerization	0.001285	0.004836	2	CDKN1B,CAV1
GO: Biological Process	GO:0072182	regulation of nephron tubule epithelial cell differentiation	0.001285	0.004836	2	YAP1,WWTR1
GO: Biological Process	GO:0030518	intracellular steroid hormone receptor signaling pathway	0.001287	0.004837	4	DAB2,PAK1,FOXA1,DDX5
GO: Biological Process	GO:0061035	regulation of cartilage development	0.001302	0.004887	3	TRPS1,SNAI2,PTHLH
GO: Biological Process	GO:0061024	membrane organization	0.00132	0.004949	10	MYC,NDRG1,EGFR,DAB2,PAK1,LAMA5,CAV1,YWHAZ,GSK3A,RAC1
GO: Biological Process	GO:0006260	DNA replication	0.001321	0.004949	6	EPO,MET,IGF1R,EGFR,GMNN,RAC1
GO: Biological Process	GO:0030814	regulation of cAMP metabolic process	0.001326	0.004961	4	RAF1,MAPK7,PTHLH,GSK3A
Pathway	M5493	Genes related to Wnt-mediated signal transduction	0.002033	0.005044	4	MYC,LRP6,GSK3A,AXIN1
GO: Cellular Component	GO:0070161	anchoring junction	0.000244	0.005053	6	NDRG1,PAK1,SCRIB,CAV1,MAPK1,MAPK3
GO: Cellular Component	GO:0009986	cell surface	0.0002772	0.005053	10	EPO,EGFR,CD44,CD274,LRP6,HMGB1,FGFR2,CAV1,ECT2,VEGFA
GO: Cellular Component	GO:0005730	nucleolus	0.0002774	0.005053	17	MYC,FOXM1,PARP1,CDX2,TP63,DNAJB6,DAB2,WWTR1,FGFR2,MAPK1,MAPK3,MAPK7,EZH2,MTDH,PTHLH,CUX1,DDX5
GO: Biological Process	GO:0034655	nucleobase-containing compound catabolic process	0.001357	0.005072	14	FOXM1,KRAS,ERBB2,PIN1,DNAJB6,HMGB1,SCRIB,MAPK7,EZH2,ECT2,GSK3A,RAC1,DDX5,AXIN1
GO: Biological Process	GO:0009118	regulation of nucleoside metabolic process	0.001359	0.005074	8	MYC,ERBB2,PIN1,DNAJB6,SCRIB,EZH2,ECT2,AXIN1
GO: Biological Process	GO:0006305	DNA alkylation	0.00137	0.005098	3	PIK3CA,EZH2,GSK3A
GO: Biological Process	GO:0006306	DNA methylation	0.00137	0.005098	3	PIK3CA,EZH2,GSK3A
GO: Biological Process	GO:0048546	digestive tract morphogenesis	0.00137	0.005098	3	EGFR,TP63,FGFR2
Human Phenotype	HP:0200031	macules	0.0001837	0.005106	6	KRAS,RAF1,BRAF,PIK3CA,SNAI2,FGFR2
GO: Biological Process	GO:0009166	nucleotide catabolic process	0.001402	0.00521	12	KRAS,ERBB2,PIN1,DNAJB6,SCRIB,MAPK7,EZH2,ECT2,GSK3A,RAC1,DDX5,AXIN1
GO: Biological Process	GO:0071222	cellular response to lipopolysaccharide	0.001406	0.005215	4	MAPK14,MAPK1,MAPK3,MTDH
GO: Biological Process	GO:0007088	regulation of mitotic nuclear division	0.001406	0.005215	4	MET,IGF1R,PIN1,FGFR2
GO: Biological Process	GO:0044057	regulation of system process	0.001442	0.005341	7	EGFR,PIN1,DAB2,SRF,FGFR1,CAV1,GSK3A
GO: Biological Process	GO:0042176	regulation of protein catabolic process	0.001449	0.005363	5	CDKN1B,EGFR,DAB2,GSK3A,AXIN1
GO: Biological Process	GO:0008015	blood circulation	0.001461	0.005399	7	EPO,EGFR,PIK3CA,CAV1,CTSZ,GSK3A,VEGFA
GO: Biological Process	GO:0010975	regulation of neuron projection development	0.001478	0.005413	6	MET,CAMK1D,DAB2,FGFR1,CUX1,VEGFA
GO: Biological Process	GO:0006978	DNA damage response, signal transduction by p53 class mediator resulting in transcription of p21 class mediator	0.001479	0.005413	2	FOXM1,TP63
GO: Biological Process	GO:0060442	branching involved in prostate gland morphogenesis	0.001479	0.005413	2	CD44,FGFR2
GO: Biological Process	GO:0032331	negative regulation of chondrocyte differentiation	0.001479	0.005413	2	SNAI2,PTHLH
GO: Biological Process	GO:0071696	ectodermal placode development	0.001479	0.005413	2	LRP6,AXIN1
GO: Biological Process	GO:0060788	ectodermal placode formation	0.001479	0.005413	2	LRP6,AXIN1
GO: Biological Process	GO:0071697	ectodermal placode morphogenesis	0.001479	0.005413	2	LRP6,AXIN1
GO: Biological Process	GO:0048875	chemical homeostasis within a tissue	0.001479	0.005413	2	PTHLH,VEGFA
GO: Biological Process	GO:0009952	anterior/posterior pattern specification	0.001479	0.005413	5	HOXA10,CDX2,SRF,LRP6,AXIN1
GO: Biological Process	GO:1901292	nucleoside phosphate catabolic process	0.001487	0.005434	12	KRAS,ERBB2,PIN1,DNAJB6,SCRIB,MAPK7,EZH2,ECT2,GSK3A,RAC1,DDX5,AXIN1
Pathway	645264	Transcriptional activity of SMAD2/SMAD3:SMAD4 heterotrimer	0.0022	0.005446	3	MYC,PARP1,WWTR1
Human Phenotype	HP:0001413	Micronodular cirrhosis	0.0001993	0.005447	3	MET,PIK3CA,AXIN1
Disease	ctd:C535579	Cardiofaciocutaneous syndrome	0.0007111	0.005456	2	KRAS,BRAF
Disease	ctd:D014594	Uterine Neoplasms	0.0007111	0.005456	2	CDKN1B,KRAS
Disease	ctd:D056685	Costello Syndrome	0.0007111	0.005456	2	KRAS,BRAF
GO: Biological Process	GO:0003013	circulatory system process	0.001499	0.005474	7	EPO,EGFR,PIK3CA,CAV1,CTSZ,GSK3A,VEGFA
GO: Molecular Function	GO:0008301	DNA binding, bending	0.0008506	0.005478	3	FOXM1,HMGB1,FOXA1
Domain	SM00455	RBD	0.0003395	0.005542	2	RAF1,BRAF
Domain	IPR003116	Raf-like_ras-bd	0.0003395	0.005542	2	RAF1,BRAF
Domain	PS50898	RBD	0.0003395	0.005542	2	RAF1,BRAF
GO: Biological Process	GO:2001056	positive regulation of cysteine-type endopeptidase activity	0.001534	0.005593	4	MYC,FOXM1,CDKN1B,HMGB1
GO: Biological Process	GO:0033673	negative regulation of kinase activity	0.00154	0.005611	5	CDKN1B,IGF1R,LRP6,WWTR1,CAV1
Pathway	119555	CD28 dependent Vav1 pathway	0.002292	0.005659	2	PAK1,RAC1
Human Phenotype	HP:0000343	Long philtrum	0.0002142	0.005695	6	IGF1R,TRPS1,SNAI2,FGFR1,FGFR2,EZH2
Human Phenotype	HP:0011355	Localized skin lesion	0.0002207	0.005695	10	KRAS,RAF1,BRAF,EGFR,PIK3CA,TP63,TRPS1,SNAI2,FGFR1,FGFR2
Human Phenotype	HP:0001814	Deep-set nails	0.0002257	0.005695	2	KRAS,EZH2
Human Phenotype	HP:0008113	Multiple plantar creases	0.0002257	0.005695	2	KRAS,BRAF
Human Phenotype	HP:0000063	Fused labia minora	0.0002257	0.005695	2	FGFR1,FGFR2
Human Phenotype	HP:0000306	Abnormality of the chin	0.000231	0.005714	6	KRAS,RAF1,TRPS1,FGFR1,FGFR2,EZH2
Human Phenotype	HP:0007375	Abnormality of the septum pellucidum	0.0002335	0.005714	3	PIK3CA,FGFR2,EZH2
Human Phenotype	HP:0030084	Clinodactyly	0.0002384	0.005749	7	KRAS,IGF1R,BRAF,TP63,FGFR1,FGFR2,EZH2
Pathway	198857	IL-7 Signaling Pathway	0.002351	0.005762	3	RAF1,MAPK1,MAPK3
Pathway	138053	TNF receptor signaling pathway	0.002351	0.005762	3	BIRC2,CAV1,MAP3K3
Pathway	755439	Regulation of Microtubule Cytoskeleton	0.002351	0.005762	3	PIK3CA,PAK1,RAC1
GO: Molecular Function	GO:0003712	transcription cofactor activity	0.0009158	0.0058	8	CDX2,MKL2,YAP1,BIRC2,WWTR1,MTDH,GMNN,DDX5
Human Phenotype	HP:0100840	Aplasia/Hypoplasia of the eyebrow	0.0002567	0.006094	5	KRAS,BRAF,TP63,TRPS1,CLDN1
Human Phenotype	HP:0009466	Radial deviation of finger	0.0002601	0.006094	7	KRAS,IGF1R,BRAF,TP63,FGFR1,FGFR2,EZH2
Pathway	M9526	T Cell Signal Transduction	0.002508	0.006117	3	RAF1,PAK1,MAPK1
Pathway	138060	Thromboxane A2 receptor signaling	0.002508	0.006117	3	MAPK14,EGFR,RAC1
Human Phenotype	HP:0009485	Radial deviation of the hand or of fingers of the hand	0.0002677	0.00614	7	KRAS,IGF1R,BRAF,TP63,FGFR1,FGFR2,EZH2
Human Phenotype	HP:0000363	Abnormality of earlobe	0.0002696	0.00614	4	KRAS,BRAF,PIK3CA,FGFR2
Human Phenotype	HP:0000175	Cleft palate	0.0002759	0.006198	8	KRAS,ERBB2,BRAF,PIK3CA,YAP1,TP63,FGFR1,FGFR2
GO: Molecular Function	GO:0003713	transcription coactivator activity	0.001003	0.006245	6	MKL2,YAP1,BIRC2,WWTR1,MTDH,DDX5
Pathway	M16973	CBL mediated ligand-induced downregulation of EGF receptors	0.002698	0.006516	2	MET,EGFR
Pathway	106462	p38MAPK events	0.002698	0.006516	2	KRAS,MAPK14
Pathway	106475	AKT phosphorylates targets in the cytosol	0.002698	0.006516	2	CDKN1B,GSK3A
Pathway	M14339	Oxidative Stress Induced Gene Expression Via Nrf2	0.002698	0.006516	2	MAPK14,MAPK1
GO: Molecular Function	GO:0031267	small GTPase binding	0.00107	0.006556	5	RAF1,NDRG1,BRAF,ECT2,RAC1
GO: Cellular Component	GO:0009925	basal plasma membrane	0.0003921	0.006665	3	MET,ERBB2,CAV1
Disease	ctd:D005910	Glioma	0.0008953	0.006747	4	RAF1,ERBB2,BRAF,FGFR1
GO: Molecular Function	GO:0043560	insulin receptor substrate binding	0.001123	0.006773	2	IGF1R,PIK3CA
Disease	ctd:D012516	Osteosarcoma	0.000945	0.006996	3	MET,EGFR,EZH2
Disease	ctd:D012004	Rectal Neoplasms	0.0009911	0.007211	2	CDKN1B,EGFR
Disease	ctd:D006130	Growth Disorders	0.001049	0.007501	3	IGF1R,PIK3CA,PTHLH
GO: Molecular Function	GO:0070491	repressing transcription factor binding	0.001265	0.007514	3	MYC,HMGB1,GMNN
